# Supplementary material for: 12-(4-Chloro­phen­yl)-9,9-dimethyl-9,10-dihydro-8H-benzo[a]xanthen-11(12H)-one
Source: Acta Crystallogr Sect E Struct Rep Online. 2010 Feb 6;66(Pt 3):o547. doi: 10.1107/S1600536810004125 (PMC2983494; doi:10.1107/S1600536810004125)
Supplement: Supplementary file 1 [file e-66-0o547-sup1.cif]

##############################################################################
###                                                                        ###
###        Electronic paper (Acta Crystallographica Section E)             ###
###                                                                        ###
##############################################################################
#                                                                            #
# This CIF contains the data in a paper accepted for publication in Acta     #
# Crystallographica Section E. It conforms to the requirements of Notes      #
# for Authors for Section E, and has been peer reviewed under the auspices   #
# of the IUCr Commission on Journals.                                        #
#                                                                            #
# Full details of the Crystallographic Information File format               #
# are given in the paper "The Crystallographic Information File (CIF):       #
# a New Standard Archive File for Crystallography" by S. R. Hall, F. H.      #
# Allen and I. D. Brown [Acta Cryst. (1991), A47, 655-685].                  #
#                                                                            #
# The current version of the core CIF dictionary is obtainable from          #
# ftp://ftp.iucr.org/pub/cif_core.dic. The current version number is 2.4.    #
#                                                                            #
# Software is freely available for graphical display of the structure(s) in  #
# this CIF.  For information consult the CIF home page http://www.iucr.org/  #
# cif/home.html                                                              #
#                                                                            #
# This file may be used for bona fide research purposes within the           #
# scientific community so long as proper attribution is given to the journal # 
# article from which it was obtained.                                        #
#                                                                            #
##############################################################################
                                             
data_I
_audit_creation_method     SHELXL-97
_chemical_name_systematic
;
12-(4-Chlorophenyl)-9,9-dimethyl-9,10-dihydro-8<i>H</i>-benzo[<i>a</i>]xanthen-
11(12<i>H</i>)-one
;
_chemical_name_common     ?
_chemical_formula_moiety     'C25 H21 Cl O2'
_chemical_formula_sum     'C25 H21 Cl O2'
_chemical_formula_iupac     'C25 H21 Cl O2'
_chemical_formula_weight     388.87
_chemical_melting_point     ?
_symmetry_cell_setting     Monoclinic
_symmetry_space_group_name_H-M     'P 21/n'
loop_
    _symmetry_equiv_pos_as_xyz
    'x, y, z'
    '-x+1/2, y+1/2, -z+1/2'
    '-x, -y, -z'
    'x-1/2, -y-1/2, z-1/2'
_cell_length_a     10.293(2)
_cell_length_b     11.621(2)
_cell_length_c     16.447(3)
_cell_angle_alpha     90.00
_cell_angle_beta     90.04(3)
_cell_angle_gamma     90.00
_cell_volume     1967.3(7)
_cell_formula_units_Z     4
_cell_measurement_reflns_used     5755
_cell_measurement_theta_min     2.146
_cell_measurement_theta_max     27.829
_cell_measurement_temperature     113(2)
_exptl_crystal_description     prism
_exptl_crystal_colour     colourless
_exptl_crystal_size_max     0.16
_exptl_crystal_size_mid     0.14
_exptl_crystal_size_min     0.08
_exptl_crystal_density_diffrn     1.313
_exptl_crystal_density_meas     ?
_exptl_crystal_density_method     'not measured'
_exptl_crystal_F_000     816
_exptl_absorpt_coefficient_mu     0.212
_exptl_absorpt_correction_type     multi-scan
_exptl_absorpt_process_details     '(Crystalclear; Rigaku/MSC, 2005)'
_exptl_absorpt_correction_T_min     0.9668
_exptl_absorpt_correction_T_max     0.9832
_exptl_special_details
;
;
_diffrn_ambient_temperature     113(2)
_diffrn_radiation_type     MoK\a
_diffrn_radiation_wavelength     0.71073
_diffrn_radiation_source     'rotating anode'
_diffrn_radiation_monochromator     confocal
_diffrn_measurement_device_type     'Rigaku Saturn CCD area-detector'
_diffrn_measurement_method     '\w and \f scans'
_diffrn_detector_area_resol_mean     7.31
_diffrn_reflns_number     15871
_diffrn_reflns_av_R_equivalents     0.0789
_diffrn_reflns_av_sigmaI/netI     0.0873
_diffrn_reflns_theta_min     2.15
_diffrn_reflns_theta_max     27.85
_diffrn_reflns_theta_full     25.00
_diffrn_measured_fraction_theta_max     0.995
_diffrn_measured_fraction_theta_full     0.997
_diffrn_reflns_limit_h_min     -12
_diffrn_reflns_limit_h_max     13
_diffrn_reflns_limit_k_min     -15
_diffrn_reflns_limit_k_max     15
_diffrn_reflns_limit_l_min     -16
_diffrn_reflns_limit_l_max     21
_diffrn_standards_number     0
_diffrn_standards_interval_count     0
_diffrn_standards_interval_time     0
_diffrn_standards_decay_%     0
_refine_special_details
;
Refinement of <i>F</i>^2^ against ALL reflections. The weighted <i>R</i>-factor
<i>wR</i> and goodness of fit <i>S</i> are based on <i>F</i>^2^, conventional
<i>R</i>-factors <i>R</i> are based on <i>F</i>, with <i>F</i> set to zero for
negative <i>F</i>^2^. The threshold expression of <i>F</i>^2^ >
\s(<i>F</i>^2^) is used only for calculating <i>R</i>-factors(gt) <i>etc</i>.
and is not relevant to the choice of reflections for refinement.
<i>R</i>-factors based on <i>F</i>^2^ are statistically about twice as large
as those based on <i>F</i>, and <i>R</i>- factors based on ALL data will be
even larger.
;
_reflns_number_total     4667
_reflns_number_gt     2863
_reflns_threshold_expression     I>2\s(I)
_refine_ls_structure_factor_coef     Fsqd
_refine_ls_matrix_type     full
_refine_ls_R_factor_all     0.0773
_refine_ls_R_factor_gt     0.0530
_refine_ls_wR_factor_gt     0.1218
_refine_ls_wR_factor_ref     0.1357
_refine_ls_goodness_of_fit_ref     0.913
_refine_ls_restrained_S_all     0.913
_refine_ls_number_reflns     4667
_refine_ls_number_parameters     255
_refine_ls_number_restraints     0
_refine_ls_hydrogen_treatment     constr
_refine_ls_weighting_scheme     calc
_refine_ls_weighting_details
                 'calc w=1/[\s^2^(Fo^2^)+(0.0704P)^2^] where P=(Fo^2^+2Fc^2^)/3'
_atom_sites_solution_hydrogens     geom
_atom_sites_solution_primary     direct
_atom_sites_solution_secondary     difmap
_refine_ls_shift/su_max     0.001
_refine_ls_shift/su_mean     0.000
_refine_diff_density_max     0.431
_refine_diff_density_min     -0.500
_refine_ls_extinction_method     none
_refine_ls_extinction_coef     ?
loop_
    _atom_type_symbol
    _atom_type_description
    _atom_type_scat_dispersion_real
    _atom_type_scat_dispersion_imag
    _atom_type_scat_source
    'C' 'C' 0.0033 0.0016
                         'International Tables Vol C Tables 4.2.6.8 and 6.1.1.4'
    'H' 'H' 0.0000 0.0000
                         'International Tables Vol C Tables 4.2.6.8 and 6.1.1.4'
    'O' 'O' 0.0106 0.0060
                         'International Tables Vol C Tables 4.2.6.8 and 6.1.1.4'
    'Cl' 'Cl' 0.1484 0.1585
                         'International Tables Vol C Tables 4.2.6.8 and 6.1.1.4'
_computing_data_collection     'Crystalclear (Rigaku/MSC, 2005)'
_computing_cell_refinement     'Crystalclear (Rigaku/MSC, 2005)'
_computing_data_reduction     'Crystalclear (Rigaku/MSC, 2005)'
_computing_structure_solution     'SHELXS97 (Sheldrick, 2008)'
_computing_structure_refinement     'SHELXL97 (Sheldrick, 2008)'
_computing_molecular_graphics     'SHELXTL (Sheldrick, 2008)'
_computing_publication_material     'SHELXTL (Sheldrick, 2008)'
loop_
    _atom_site_type_symbol
    _atom_site_label
    _atom_site_fract_x
    _atom_site_fract_y
    _atom_site_fract_z
    _atom_site_U_iso_or_equiv
    _atom_site_adp_type
    _atom_site_calc_flag
    _atom_site_refinement_flags
    _atom_site_occupancy
    _atom_site_disorder_assembly
    _atom_site_disorder_group
    Cl Cl1 0.73445(5) 0.84810(5) 1.12407(3) 0.03409(17) Uani d . 1 . .
    O O1 0.32484(13) 0.87906(11) 0.73299(7) 0.0238(3) Uani d . 1 . .
    O O2 0.25555(13) 0.57878(11) 0.92168(7) 0.0263(3) Uani d . 1 . .
    C C1 0.44337(19) 0.83375(16) 0.70869(10) 0.0209(4) Uani d . 1 . .
    C C2 0.4964(2) 0.88806(17) 0.63881(10) 0.0245(4) Uani d . 1 . .
    H H2 0.4497 0.9473 0.6117 0.029 Uiso calc R 1 . .
    C C3 0.6149(2) 0.85411(17) 0.61122(11) 0.0257(5) Uani d . 1 . .
    H H3 0.6517 0.8917 0.5654 0.031 Uiso calc R 1 . .
    C C4 0.68478(19) 0.76365(17) 0.64948(10) 0.0241(4) Uani d . 1 . .
    C C5 0.8075(2) 0.72738(18) 0.62115(11) 0.0290(5) Uani d . 1 . .
    H H5 0.8463 0.7659 0.5764 0.035 Uiso calc R 1 . .
    C C6 0.8714(2) 0.63750(19) 0.65724(11) 0.0302(5) Uani d . 1 . .
    H H6 0.9544 0.6146 0.6378 0.036 Uiso calc R 1 . .
    C C7 0.8141(2) 0.57895(18) 0.72317(11) 0.0287(5) Uani d . 1 . .
    H H7 0.8577 0.5153 0.7471 0.034 Uiso calc R 1 . .
    C C8 0.6959(2) 0.61332(17) 0.75303(11) 0.0244(4) Uani d . 1 . .
    H H8 0.6596 0.5739 0.7982 0.029 Uiso calc R 1 . .
    C C9 0.62679(18) 0.70654(16) 0.71777(10) 0.0215(4) Uani d . 1 . .
    C C10 0.50399(18) 0.74502(16) 0.74811(10) 0.0199(4) Uani d . 1 . .
    C C11 0.44318(18) 0.69161(16) 0.82395(10) 0.0202(4) Uani d . 1 . .
    H H11 0.4478 0.6059 0.8194 0.024 Uiso calc R 1 . .
    C C12 0.30257(18) 0.72721(16) 0.82882(10) 0.0202(4) Uani d . 1 . .
    C C13 0.21423(19) 0.66017(16) 0.88135(10) 0.0211(4) Uani d . 1 . .
    C C14 0.07188(19) 0.69208(17) 0.88032(11) 0.0261(4) Uani d . 1 . .
    H H14A 0.0309 0.6643 0.9311 0.031 Uiso calc R 1 . .
    H H14B 0.0292 0.6524 0.8342 0.031 Uiso calc R 1 . .
    C C15 0.0482(2) 0.82193(17) 0.87251(11) 0.0260(5) Uani d . 1 . .
    C C16 0.11871(19) 0.86281(17) 0.79483(11) 0.0248(4) Uani d . 1 . .
    H H16A 0.0684 0.8377 0.7467 0.030 Uiso calc R 1 . .
    H H16B 0.1215 0.9480 0.7945 0.030 Uiso calc R 1 . .
    C C17 0.25322(19) 0.81783(16) 0.78815(10) 0.0216(4) Uani d . 1 . .
    C C18 -0.0967(2) 0.8461(2) 0.86518(14) 0.0378(6) Uani d . 1 . .
    H H18A -0.1110 0.9294 0.8622 0.057 Uiso calc R 1 . .
    H H18B -0.1418 0.8149 0.9128 0.057 Uiso calc R 1 . .
    H H18C -0.1305 0.8095 0.8158 0.057 Uiso calc R 1 . .
    C C19 0.1024(2) 0.88391(19) 0.94769(12) 0.0323(5) Uani d . 1 . .
    H H19A 0.0891 0.9670 0.9419 0.048 Uiso calc R 1 . .
    H H19B 0.1955 0.8677 0.9528 0.048 Uiso calc R 1 . .
    H H19C 0.0571 0.8565 0.9964 0.048 Uiso calc R 1 . .
    C C20 0.51814(18) 0.72951(16) 0.90026(10) 0.0196(4) Uani d . 1 . .
    C C21 0.53737(19) 0.84537(16) 0.91539(10) 0.0217(4) Uani d . 1 . .
    H H21 0.5033 0.9007 0.8785 0.026 Uiso calc R 1 . .
    C C22 0.60548(19) 0.88237(17) 0.98344(10) 0.0227(4) Uani d . 1 . .
    H H22 0.6193 0.9620 0.9930 0.027 Uiso calc R 1 . .
    C C23 0.65267(18) 0.80068(18) 1.03694(10) 0.0235(4) Uani d . 1 . .
    C C24 0.63531(19) 0.68441(18) 1.02455(11) 0.0261(4) Uani d . 1 . .
    H H24 0.6684 0.6298 1.0622 0.031 Uiso calc R 1 . .
    C C25 0.5679(2) 0.64900(17) 0.95526(11) 0.0245(4) Uani d . 1 . .
    H H25 0.5556 0.5692 0.9454 0.029 Uiso calc R 1 . .
loop_
    _atom_site_aniso_label
    _atom_site_aniso_U_11
    _atom_site_aniso_U_22
    _atom_site_aniso_U_33
    _atom_site_aniso_U_12
    _atom_site_aniso_U_13
    _atom_site_aniso_U_23
    Cl1 0.0361(4) 0.0441(4) 0.0221(3) -0.0042(2) -0.0111(2) 0.0026(2)
    O1 0.0252(8) 0.0268(8) 0.0194(7) 0.0030(6) 0.0051(5) 0.0050(5)
    O2 0.0293(9) 0.0257(8) 0.0239(7) 0.0018(6) 0.0032(6) 0.0039(5)
    C1 0.0202(11) 0.0275(11) 0.0148(9) -0.0006(8) 0.0025(7) -0.0025(7)
    C2 0.0312(12) 0.0260(11) 0.0163(9) -0.0007(9) 0.0001(8) 0.0023(7)
    C3 0.0294(12) 0.0331(12) 0.0146(9) -0.0039(9) 0.0043(8) 0.0002(7)
    C4 0.0267(11) 0.0302(11) 0.0154(9) -0.0041(9) 0.0030(7) -0.0036(7)
    C5 0.0263(12) 0.0398(13) 0.0208(10) -0.0025(9) 0.0071(8) -0.0026(8)
    C6 0.0235(12) 0.0424(13) 0.0248(10) 0.0021(9) 0.0051(8) -0.0052(9)
    C7 0.0280(12) 0.0350(13) 0.0231(10) 0.0047(9) 0.0001(8) -0.0011(8)
    C8 0.0241(11) 0.0320(12) 0.0172(9) 0.0012(9) 0.0014(7) -0.0014(7)
    C9 0.0219(11) 0.0279(11) 0.0147(8) -0.0027(8) 0.0008(7) -0.0039(7)
    C10 0.0224(11) 0.0234(11) 0.0138(8) -0.0028(8) 0.0002(7) -0.0025(7)
    C11 0.0228(11) 0.0225(10) 0.0152(8) 0.0026(8) 0.0002(7) -0.0007(7)
    C12 0.0222(11) 0.0242(10) 0.0143(8) -0.0007(8) 0.0002(7) -0.0023(7)
    C13 0.0231(11) 0.0204(10) 0.0197(9) -0.0007(8) -0.0002(7) -0.0035(7)
    C14 0.0231(12) 0.0303(12) 0.0250(10) -0.0031(9) 0.0033(8) 0.0015(8)
    C15 0.0243(12) 0.0297(12) 0.0240(10) 0.0035(9) 0.0039(8) 0.0020(8)
    C16 0.0235(12) 0.0300(11) 0.0210(9) 0.0035(9) -0.0007(7) 0.0009(8)
    C17 0.0242(11) 0.0265(11) 0.0140(8) -0.0012(8) 0.0026(7) -0.0023(7)
    C18 0.0275(13) 0.0428(15) 0.0432(13) 0.0074(10) 0.0068(10) 0.0099(10)
    C19 0.0425(15) 0.0304(12) 0.0240(10) 0.0051(10) 0.0072(9) -0.0021(8)
    C20 0.0183(10) 0.0262(11) 0.0143(8) 0.0020(8) 0.0034(7) 0.0016(7)
    C21 0.0238(11) 0.0254(11) 0.0158(9) 0.0030(8) 0.0000(7) 0.0029(7)
    C22 0.0240(11) 0.0250(11) 0.0192(9) 0.0012(8) -0.0002(7) 0.0002(7)
    C23 0.0206(11) 0.0347(12) 0.0152(9) 0.0015(9) 0.0008(7) 0.0003(8)
    C24 0.0261(12) 0.0335(12) 0.0188(9) 0.0023(9) -0.0012(8) 0.0070(8)
    C25 0.0293(12) 0.0242(11) 0.0199(9) 0.0015(9) 0.0019(8) 0.0026(7)
_geom_special_details
;
All e.s.d.'s (except the e.s.d. in the dihedral angle between two l.s. planes)
are estimated using the full covariance matrix. The cell e.s.d.'s are taken
into account individually in the estimation of e.s.d.'s in distances, angles
and torsion angles; correlations between e.s.d.'s in cell parameters are only
used when they are defined by crystal symmetry. An approximate (isotropic)
treatment of cell e.s.d.'s is used for estimating e.s.d.'s involving l.s.
planes.
;
loop_
    _geom_bond_atom_site_label_1
    _geom_bond_atom_site_label_2
    _geom_bond_site_symmetry_2
    _geom_bond_distance
    _geom_bond_publ_flag
    Cl1 C23 . 1.7504(19) ?
    O1 C17 . 1.369(2) ?
    O1 C1 . 1.388(2) ?
    O2 C13 . 1.231(2) ?
    C1 C10 . 1.368(3) ?
    C1 C2 . 1.420(3) ?
    C2 C3 . 1.361(3) ?
    C2 H2 . 0.9500 ?
    C3 C4 . 1.420(3) ?
    C3 H3 . 0.9500 ?
    C4 C5 . 1.411(3) ?
    C4 C9 . 1.435(2) ?
    C5 C6 . 1.370(3) ?
    C5 H5 . 0.9500 ?
    C6 C7 . 1.410(3) ?
    C6 H6 . 0.9500 ?
    C7 C8 . 1.372(3) ?
    C7 H7 . 0.9500 ?
    C8 C9 . 1.420(3) ?
    C8 H8 . 0.9500 ?
    C9 C10 . 1.431(3) ?
    C10 C11 . 1.528(2) ?
    C11 C12 . 1.507(3) ?
    C11 C20 . 1.537(2) ?
    C11 H11 . 1.0000 ?
    C12 C17 . 1.347(3) ?
    C12 C13 . 1.477(3) ?
    C13 C14 . 1.511(3) ?
    C14 C15 . 1.534(3) ?
    C14 H14A . 0.9900 ?
    C14 H14B . 0.9900 ?
    C15 C18 . 1.523(3) ?
    C15 C19 . 1.536(3) ?
    C15 C16 . 1.545(3) ?
    C16 C17 . 1.484(3) ?
    C16 H16A . 0.9900 ?
    C16 H16B . 0.9900 ?
    C18 H18A . 0.9800 ?
    C18 H18B . 0.9800 ?
    C18 H18C . 0.9800 ?
    C19 H19A . 0.9800 ?
    C19 H19B . 0.9800 ?
    C19 H19C . 0.9800 ?
    C20 C21 . 1.383(3) ?
    C20 C25 . 1.398(2) ?
    C21 C22 . 1.389(3) ?
    C21 H21 . 0.9500 ?
    C22 C23 . 1.382(3) ?
    C22 H22 . 0.9500 ?
    C23 C24 . 1.378(3) ?
    C24 C25 . 1.396(3) ?
    C24 H24 . 0.9500 ?
    C25 H25 . 0.9500 ?
loop_
    _geom_angle_atom_site_label_1
    _geom_angle_atom_site_label_2
    _geom_angle_atom_site_label_3
    _geom_angle_site_symmetry_1
    _geom_angle_site_symmetry_3
    _geom_angle
    _geom_angle_publ_flag
    C17 O1 C1 . . 117.88(15) ?
    C10 C1 O1 . . 123.37(16) ?
    C10 C1 C2 . . 122.89(18) ?
    O1 C1 C2 . . 113.74(17) ?
    C3 C2 C1 . . 119.07(18) ?
    C3 C2 H2 . . 120.5 ?
    C1 C2 H2 . . 120.5 ?
    C2 C3 C4 . . 121.38(17) ?
    C2 C3 H3 . . 119.3 ?
    C4 C3 H3 . . 119.3 ?
    C5 C4 C3 . . 121.86(17) ?
    C5 C4 C9 . . 119.55(19) ?
    C3 C4 C9 . . 118.58(18) ?
    C6 C5 C4 . . 120.98(18) ?
    C6 C5 H5 . . 119.5 ?
    C4 C5 H5 . . 119.5 ?
    C5 C6 C7 . . 120.03(19) ?
    C5 C6 H6 . . 120.0 ?
    C7 C6 H6 . . 120.0 ?
    C8 C7 C6 . . 120.4(2) ?
    C8 C7 H7 . . 119.8 ?
    C6 C7 H7 . . 119.8 ?
    C7 C8 C9 . . 121.35(18) ?
    C7 C8 H8 . . 119.3 ?
    C9 C8 H8 . . 119.3 ?
    C8 C9 C10 . . 122.59(16) ?
    C8 C9 C4 . . 117.64(17) ?
    C10 C9 C4 . . 119.76(18) ?
    C1 C10 C9 . . 118.22(16) ?
    C1 C10 C11 . . 120.41(16) ?
    C9 C10 C11 . . 121.34(16) ?
    C12 C11 C10 . . 109.01(15) ?
    C12 C11 C20 . . 111.06(14) ?
    C10 C11 C20 . . 110.16(15) ?
    C12 C11 H11 . . 108.9 ?
    C10 C11 H11 . . 108.9 ?
    C20 C11 H11 . . 108.9 ?
    C17 C12 C13 . . 118.09(17) ?
    C17 C12 C11 . . 123.37(17) ?
    C13 C12 C11 . . 118.54(16) ?
    O2 C13 C12 . . 120.53(18) ?
    O2 C13 C14 . . 121.94(17) ?
    C12 C13 C14 . . 117.47(16) ?
    C13 C14 C15 . . 113.33(16) ?
    C13 C14 H14A . . 108.9 ?
    C15 C14 H14A . . 108.9 ?
    C13 C14 H14B . . 108.9 ?
    C15 C14 H14B . . 108.9 ?
    H14A C14 H14B . . 107.7 ?
    C18 C15 C14 . . 110.08(17) ?
    C18 C15 C19 . . 109.41(17) ?
    C14 C15 C19 . . 109.66(16) ?
    C18 C15 C16 . . 109.79(17) ?
    C14 C15 C16 . . 107.30(16) ?
    C19 C15 C16 . . 110.58(17) ?
    C17 C16 C15 . . 113.05(16) ?
    C17 C16 H16A . . 109.0 ?
    C15 C16 H16A . . 109.0 ?
    C17 C16 H16B . . 109.0 ?
    C15 C16 H16B . . 109.0 ?
    H16A C16 H16B . . 107.8 ?
    C12 C17 O1 . . 122.17(17) ?
    C12 C17 C16 . . 126.17(17) ?
    O1 C17 C16 . . 111.65(16) ?
    C15 C18 H18A . . 109.5 ?
    C15 C18 H18B . . 109.5 ?
    H18A C18 H18B . . 109.5 ?
    C15 C18 H18C . . 109.5 ?
    H18A C18 H18C . . 109.5 ?
    H18B C18 H18C . . 109.5 ?
    C15 C19 H19A . . 109.5 ?
    C15 C19 H19B . . 109.5 ?
    H19A C19 H19B . . 109.5 ?
    C15 C19 H19C . . 109.5 ?
    H19A C19 H19C . . 109.5 ?
    H19B C19 H19C . . 109.5 ?
    C21 C20 C25 . . 118.86(17) ?
    C21 C20 C11 . . 119.82(16) ?
    C25 C20 C11 . . 121.32(17) ?
    C20 C21 C22 . . 121.22(17) ?
    C20 C21 H21 . . 119.4 ?
    C22 C21 H21 . . 119.4 ?
    C23 C22 C21 . . 118.53(18) ?
    C23 C22 H22 . . 120.7 ?
    C21 C22 H22 . . 120.7 ?
    C24 C23 C22 . . 122.26(18) ?
    C24 C23 Cl1 . . 119.47(14) ?
    C22 C23 Cl1 . . 118.26(16) ?
    C23 C24 C25 . . 118.30(17) ?
    C23 C24 H24 . . 120.8 ?
    C25 C24 H24 . . 120.8 ?
    C24 C25 C20 . . 120.83(19) ?
    C24 C25 H25 . . 119.6 ?
    C20 C25 H25 . . 119.6 ?
loop_
    _geom_torsion_atom_site_label_1
    _geom_torsion_atom_site_label_2
    _geom_torsion_atom_site_label_3
    _geom_torsion_atom_site_label_4
    _geom_torsion_site_symmetry_1
    _geom_torsion_site_symmetry_2
    _geom_torsion_site_symmetry_3
    _geom_torsion_site_symmetry_4
    _geom_torsion
    _geom_torsion_publ_flag
    C17 O1 C1 C10 . . . . -13.7(3) ?
    C17 O1 C1 C2 . . . . 166.34(15) ?
    C10 C1 C2 C3 . . . . -2.7(3) ?
    O1 C1 C2 C3 . . . . 177.34(17) ?
    C1 C2 C3 C4 . . . . 1.7(3) ?
    C2 C3 C4 C5 . . . . 179.68(18) ?
    C2 C3 C4 C9 . . . . 1.0(3) ?
    C3 C4 C5 C6 . . . . -177.85(18) ?
    C9 C4 C5 C6 . . . . 0.8(3) ?
    C4 C5 C6 C7 . . . . 0.7(3) ?
    C5 C6 C7 C8 . . . . -1.7(3) ?
    C6 C7 C8 C9 . . . . 1.3(3) ?
    C7 C8 C9 C10 . . . . -179.36(18) ?
    C7 C8 C9 C4 . . . . 0.1(3) ?
    C5 C4 C9 C8 . . . . -1.2(3) ?
    C3 C4 C9 C8 . . . . 177.50(17) ?
    C5 C4 C9 C10 . . . . 178.32(17) ?
    C3 C4 C9 C10 . . . . -3.0(3) ?
    O1 C1 C10 C9 . . . . -179.32(16) ?
    C2 C1 C10 C9 . . . . 0.7(3) ?
    O1 C1 C10 C11 . . . . -1.1(3) ?
    C2 C1 C10 C11 . . . . 178.86(17) ?
    C8 C9 C10 C1 . . . . -178.37(17) ?
    C4 C9 C10 C1 . . . . 2.1(3) ?
    C8 C9 C10 C11 . . . . 3.5(3) ?
    C4 C9 C10 C11 . . . . -176.02(16) ?
    C1 C10 C11 C12 . . . . 16.0(2) ?
    C9 C10 C11 C12 . . . . -165.92(16) ?
    C1 C10 C11 C20 . . . . -106.13(19) ?
    C9 C10 C11 C20 . . . . 72.0(2) ?
    C10 C11 C12 C17 . . . . -18.8(2) ?
    C20 C11 C12 C17 . . . . 102.80(19) ?
    C10 C11 C12 C13 . . . . 161.81(15) ?
    C20 C11 C12 C13 . . . . -76.6(2) ?
    C17 C12 C13 O2 . . . . -177.76(17) ?
    C11 C12 C13 O2 . . . . 1.7(2) ?
    C17 C12 C13 C14 . . . . 5.0(2) ?
    C11 C12 C13 C14 . . . . -175.55(15) ?
    O2 C13 C14 C15 . . . . 146.05(17) ?
    C12 C13 C14 C15 . . . . -36.7(2) ?
    C13 C14 C15 C18 . . . . 175.54(16) ?
    C13 C14 C15 C19 . . . . -64.0(2) ?
    C13 C14 C15 C16 . . . . 56.1(2) ?
    C18 C15 C16 C17 . . . . -166.12(17) ?
    C14 C15 C16 C17 . . . . -46.5(2) ?
    C19 C15 C16 C17 . . . . 73.1(2) ?
    C13 C12 C17 O1 . . . . -174.47(15) ?
    C11 C12 C17 O1 . . . . 6.1(3) ?
    C13 C12 C17 C16 . . . . 4.3(3) ?
    C11 C12 C17 C16 . . . . -175.15(16) ?
    C1 O1 C17 C12 . . . . 11.2(3) ?
    C1 O1 C17 C16 . . . . -167.72(15) ?
    C15 C16 C17 C12 . . . . 18.3(3) ?
    C15 C16 C17 O1 . . . . -162.83(15) ?
    C12 C11 C20 C21 . . . . -66.9(2) ?
    C10 C11 C20 C21 . . . . 54.0(2) ?
    C12 C11 C20 C25 . . . . 113.16(19) ?
    C10 C11 C20 C25 . . . . -125.96(18) ?
    C25 C20 C21 C22 . . . . 0.5(3) ?
    C11 C20 C21 C22 . . . . -179.52(16) ?
    C20 C21 C22 C23 . . . . -0.9(3) ?
    C21 C22 C23 C24 . . . . 0.6(3) ?
    C21 C22 C23 Cl1 . . . . -178.22(14) ?
    C22 C23 C24 C25 . . . . 0.2(3) ?
    Cl1 C23 C24 C25 . . . . 178.95(15) ?
    C23 C24 C25 C20 . . . . -0.6(3) ?
    C21 C20 C25 C24 . . . . 0.3(3) ?
    C11 C20 C25 C24 . . . . -179.72(17) ?
loop_
    _geom_hbond_atom_site_label_D
    _geom_hbond_atom_site_label_H
    _geom_hbond_atom_site_label_A
    _geom_hbond_site_symmetry_A
    _geom_hbond_distance_DH
    _geom_hbond_distance_HA
    _geom_hbond_distance_DA
    _geom_hbond_angle_DHA
    C24 H24 O2 3_667 0.95 2.56 3.376(2) 144.1
data_global
_journal_date_recd_electronic     2009-11-03
_journal_date_accepted     2010-02-02
_journal_name_full     'Acta Crystallographica, Section E'
_journal_year     2010
_journal_volume     66
_journal_issue      3
_journal_page_first     o547
_journal_page_last     o547
_journal_paper_category     QO
_journal_coeditor_code     BV2134
_publ_contact_author_name     'Li De-Ling'
_publ_contact_author_address
;
Department of Chemistry, Tangshan Normal College,
Tangshan 063000, People's Republic of China
;
_publ_contact_author_email     deling1@126.com
_publ_contact_author_fax     '86315 3306 273'
_publ_contact_author_phone     '86315 3306 273'
_publ_section_title
;\
12-(4-Chlorophenyl)-9,9-dimethyl-9,10-dihydro-8<i>H</i>-benzo[<i>a</i>]xanthen-\
11(12<i>H</i>)-one
;
loop_
    _publ_author_name
    _publ_author_address
    'Li, De-Ling'
;
Department of Chemistry, Tangshan Normal College,
Tangshan 063000, People's Republic of China
;
    'Wang, Li-Hong'
;
Department of Chemistry, Tangshan Normal College,
Tangshan 063000, People's Republic of China
;
