# Supplementary material for: 12-(4-Chloro­phen­yl)-9,9-dimethyl-9,10-dihydro-8H-benzo[a]xanthen-11(12H)-one
Source: Acta Crystallogr Sect E Struct Rep Online. 2010 Feb 6;66(Pt 3):o547. doi: 10.1107/S1600536810004125 (PMC2983494; doi:10.1107/S1600536810004125)
Supplement: Supplementary file 2 [file e-66-0o547-Isup2.hkl]

# 
# h,k,l, Fc-squared, Fo-squared, sigma(Fo-squared) and status flag 
# 
data_I
_shelx_title ' R90619E1 in P2(1)/n' 
_shelx_refln_list_code          4 
_shelx_F_calc_maximum      162.09 
_exptl_crystal_F_000       816.00 
_reflns_d_resolution_high  0.7607 
 
loop_ 
 _symmetry_equiv_pos_as_xyz 
 'x, y, z' 
 '-x+1/2, y+1/2, -z+1/2' 
 '-x, -y, -z' 
 'x-1/2, -y-1/2, z-1/2' 
 
_cell_length_a    10.2930 
_cell_length_b    11.6209 
_cell_length_c    16.4473 
_cell_angle_alpha  90.000 
_cell_angle_beta   90.041 
_cell_angle_gamma  90.000 
 
_shelx_F_squared_multiplier     1.000 
 
loop_ 
 _refln_index_h 
 _refln_index_k 
 _refln_index_l 
 _refln_F_squared_calc 
 _refln_F_squared_meas 
 _refln_F_squared_sigma 
 _refln_observed_status 
   2   0   0     1411.81     1218.16     34.86 o 
   4   0   0      194.80      159.36     12.72 o 
   6   0   0      431.69      350.30     33.88 o 
   8   0   0      199.23      236.30    105.12 o 
  10   0   0        1.72       -0.07     22.54 o 
  12   0   0       12.74        0.60     28.62 o 
   1   1   0      461.58      399.52     16.54 o 
   2   1   0     9499.76     7727.50    199.27 o 
   3   1   0      233.85      207.40     11.11 o 
   4   1   0      692.12      749.45     21.34 o 
   5   1   0     1687.00     1634.99     62.19 o 
   6   1   0       12.56       23.43      7.22 o 
   7   1   0       10.65        9.62      5.75 o 
   8   1   0       31.99       31.05     14.85 o 
   9   1   0       19.39       22.89     16.56 o 
  10   1   0      942.49      802.40     69.87 o 
  11   1   0        2.40       22.95     25.66 o 
  12   1   0       44.74       77.15     34.08 o 
  13   1   0       18.56       38.56     24.29 o 
   1   2   0       22.58       24.41      3.81 o 
   2   2   0      256.96      254.57     13.80 o 
   3   2   0     3844.99     3308.13     46.84 o 
   4   2   0      180.38      176.16     11.40 o 
   5   2   0     3452.68     3000.85     82.09 o 
   6   2   0       83.72       89.84      9.53 o 
   7   2   0     1829.02     1851.96     37.41 o 
   8   2   0        9.45       10.67      5.38 o 
   9   2   0      131.58      207.48     74.46 o 
  10   2   0        5.26       13.69     12.67 o 
  11   2   0       29.04       31.27     20.31 o 
  12   2   0       27.69       26.67     17.53 o 
  13   2   0       55.00       32.93     25.81 o 
   1   3   0        0.04        1.75      1.82 o 
   2   3   0       20.11       15.77      4.71 o 
   3   3   0      327.75      304.66     17.69 o 
   4   3   0       62.26       65.26      7.42 o 
   5   3   0     1877.55     2014.92    108.61 o 
   6   3   0        4.58       12.13      6.72 o 
   7   3   0      152.98      137.39     19.19 o 
   8   3   0      891.36     1027.03     71.53 o 
   9   3   0       98.98       97.32     41.18 o 
  10   3   0       15.76       21.39     17.19 o 
  11   3   0       84.37      113.35     50.75 o 
  12   3   0        0.33       18.22     15.53 o 
  13   3   0      131.35      152.17     85.82 o 
   0   4   0    26274.41    19794.86   2938.64 o 
   1   4   0      883.87      780.83     34.01 o 
   2   4   0      460.70      364.73     14.59 o 
   3   4   0       63.98       61.82      9.21 o 
   4   4   0      114.72      123.97      7.19 o 
   5   4   0        3.94        5.05      2.69 o 
   6   4   0     2113.56     2197.58     57.30 o 
   7   4   0      217.60      226.52     28.80 o 
   8   4   0      229.67      216.83     26.75 o 
   9   4   0      399.86      319.98     50.54 o 
  10   4   0       34.61       25.55     17.36 o 
  11   4   0        0.58        6.71     18.02 o 
  12   4   0        6.24       11.99     19.82 o 
  13   4   0        5.27       14.14     14.35 o 
   1   5   0     1275.77     1322.63     46.86 o 
   2   5   0     1556.21     1615.11    107.09 o 
   3   5   0       93.94      106.57     12.28 o 
   4   5   0      164.67      128.58     14.90 o 
   5   5   0       17.01       18.84      6.04 o 
   6   5   0      651.65      649.89     49.25 o 
   7   5   0      502.69      544.35     38.02 o 
   8   5   0      758.11      889.39     76.23 o 
   9   5   0       18.27       16.26     13.51 o 
  10   5   0      284.69      261.11     78.04 o 
  11   5   0        0.36        2.26     19.50 o 
  12   5   0       60.69       69.70     46.98 o 
   0   6   0     2244.87     2154.12     42.93 o 
   1   6   0      131.98      134.73      9.90 o 
   2   6   0      125.76      153.90     17.17 o 
   3   6   0      247.20      202.42     31.98 o 
   4   6   0      108.70      114.65     12.00 o 
   5   6   0      466.97      489.99     16.04 o 
   6   6   0     2713.23     2880.34    128.46 o 
   7   6   0      551.18      594.45     55.52 o 
   8   6   0       33.40       47.59     20.10 o 
   9   6   0      345.78      304.76     42.19 o 
  10   6   0      896.03     1016.40     62.03 o 
  11   6   0       91.01       62.34     36.27 o 
  12   6   0      109.37       94.81     70.32 o 
   1   7   0      470.05      555.22     32.49 o 
   2   7   0      147.47      169.60     10.18 o 
   3   7   0        1.42        8.30      4.58 o 
   4   7   0      320.38      289.53     22.19 o 
   5   7   0      323.37      306.07     31.45 o 
   6   7   0       63.76       49.09     18.69 o 
   7   7   0        3.79        8.59      9.08 o 
   8   7   0       51.89       52.97     26.46 o 
   9   7   0      417.47      491.92     53.51 o 
  10   7   0        6.17       10.64     14.05 o 
  11   7   0      424.61      528.04     53.86 o 
  12   7   0      124.65       90.29    113.66 o 
   0   8   0      355.10      333.91     39.96 o 
   1   8   0      442.79      435.24     23.16 o 
   2   8   0        5.79        6.90      4.00 o 
   3   8   0      445.24      419.04     47.55 o 
   4   8   0       27.67       24.66      5.53 o 
   5   8   0       37.76       31.69      9.71 o 
   6   8   0      515.54      551.59     51.94 o 
   7   8   0       32.44       37.17     15.84 o 
   8   8   0       28.15       25.55     12.79 o 
   9   8   0       35.30       27.96     13.36 o 
  10   8   0     1053.57     1303.24    146.78 o 
  11   8   0      214.89      149.32     73.78 o 
   1   9   0        0.73        3.65      5.83 o 
   2   9   0       18.75       22.63      8.12 o 
   3   9   0        9.37        9.08      5.22 o 
   4   9   0        7.65        9.36      5.09 o 
   5   9   0      150.17      149.95     13.52 o 
   6   9   0      442.07      455.03     36.23 o 
   7   9   0      155.26      156.67     37.11 o 
   8   9   0      178.08      196.36     31.08 o 
   9   9   0      148.41      138.53     40.42 o 
  10   9   0       68.21       71.17     36.10 o 
   0  10   0      416.16      533.31     33.34 o 
   1  10   0      155.71      188.83     18.59 o 
   2  10   0       40.11       48.05     18.66 o 
   3  10   0        9.36       13.61      6.61 o 
   4  10   0      340.60      307.46     16.34 o 
   5  10   0        2.80        5.04      6.04 o 
   6  10   0      172.17      202.02     52.02 o 
   7  10   0       12.28       24.97     12.59 o 
   8  10   0       28.55       47.16     19.86 o 
   9  10   0       23.35       36.28     24.49 o 
  10  10   0       28.62       19.55     20.08 o 
   1  11   0        0.71        2.62      4.29 o 
   2  11   0       49.81       46.60     14.55 o 
   3  11   0      124.08      137.86     41.59 o 
   4  11   0       14.88       13.38     12.97 o 
   5  11   0        0.32        9.98      9.00 o 
   6  11   0      437.46      494.97     73.32 o 
   7  11   0        2.31       -1.04     12.01 o 
   8  11   0        9.68       17.04     12.51 o 
   9  11   0        2.26        0.97     14.66 o 
   0  12   0       49.84       41.16     34.47 o 
   1  12   0      454.91      593.26     58.46 o 
   2  12   0       30.88       34.94     15.88 o 
   3  12   0      536.25      632.39     46.29 o 
   4  12   0      765.16      886.77     47.18 o 
   5  12   0       29.64       30.51     18.59 o 
   6  12   0       93.01       84.96     46.71 o 
   7  12   0       46.59       53.18     36.14 o 
   8  12   0        0.70       -1.00     15.04 o 
   1  13   0        2.01        6.88     13.98 o 
   2  13   0       15.31       13.28     10.22 o 
   3  13   0      110.91       99.48     45.13 o 
   4  13   0       40.99       48.07     23.23 o 
   5  13   0       25.85       23.29     15.22 o 
   6  13   0       42.56       37.44     29.29 o 
   7  13   0       89.75       70.47     63.75 o 
   0  14   0        5.91       21.11     19.02 o 
   1  14   0      299.92      429.11     37.73 o 
   2  14   0      132.54      127.08     43.40 o 
   3  14   0      275.78      362.17     34.59 o 
   4  14   0       13.80        9.28     15.29 o 
   5  14   0        8.38        2.97      7.37 o 
   1  15   0        0.32       12.80     27.36 o 
   2  15   0        6.01        8.37     10.36 o 
 -13   0   1        3.31        9.81     23.30 o 
 -11   0   1     2060.91     2001.14    184.41 o 
  -9   0   1      196.10      166.26     29.89 o 
  -7   0   1      168.80      148.83     15.72 o 
  -5   0   1    12130.26    11672.31    216.04 o 
  -3   0   1     5091.44     4420.75    123.81 o 
  -1   0   1     6211.83     5633.99     92.01 o 
   1   0   1     1589.11     1281.18     16.39 o 
   3   0   1      394.62      350.82     21.43 o 
   5   0   1     2658.82     2831.46    118.47 o 
   7   0   1      304.65      264.50     35.31 o 
   9   0   1      129.62      119.12     48.14 o 
  13   0   1      106.65      135.01    101.66 o 
 -13   1   1        1.80        8.34     17.43 o 
 -12   1   1       72.50       54.49     29.27 o 
 -10   1   1        0.53       10.10     10.10 o 
  -9   1   1       96.45      102.47     42.80 o 
  -8   1   1        0.00        2.72      2.58 o 
  -7   1   1       75.25       77.56      8.49 o 
  -6   1   1      193.82      166.22     22.10 o 
  -5   1   1     1659.39     1816.79     76.49 o 
  -4   1   1     1924.83     1848.66     27.71 o 
  -3   1   1     2069.52     1979.13     74.91 o 
  -2   1   1       92.54       62.69      5.31 o 
  -1   1   1     1560.18     1342.85     18.57 o 
   0   1   1      490.62      356.71     12.62 o 
   1   1   1     4323.55     3728.34     61.99 o 
   2   1   1       15.99       15.55      2.67 o 
   3   1   1      560.98      511.56     21.55 o 
   4   1   1       37.09       39.02      4.06 o 
   5   1   1     1152.01     1388.94     37.67 o 
   6   1   1      890.77      927.64     33.90 o 
   7   1   1      542.30      554.95     15.57 o 
   8   1   1      192.14      195.55     39.63 o 
   9   1   1     1110.44     1023.57    104.76 o 
  10   1   1       41.06       25.95     13.53 o 
  11   1   1      369.66      311.49     97.72 o 
  12   1   1        5.61        5.72     12.73 o 
  13   1   1      153.98      218.50     48.80 o 
 -13   2   1       23.23       29.91     18.61 o 
 -12   2   1        2.11       19.06     14.14 o 
 -11   2   1      258.11      229.96     33.07 o 
 -10   2   1      166.38      240.59     39.19 o 
  -9   2   1       12.96        4.98     11.05 o 
  -8   2   1        1.13        7.97      4.27 o 
  -7   2   1      164.01      145.79     20.91 o 
  -6   2   1      967.25      901.07     48.14 o 
  -5   2   1     2303.68     2507.64     58.07 o 
  -4   2   1     1353.56     1169.05     17.52 o 
  -3   2   1      479.67      416.62     28.55 o 
  -2   2   1     6654.20     5741.88     98.54 o 
  -1   2   1     2238.87     1837.00    159.78 o 
   0   2   1       86.57       73.26      4.10 o 
   1   2   1        0.45        0.20      2.72 o 
   2   2   1     6948.69     5734.34     51.10 o 
   3   2   1       12.24       10.25      2.64 o 
   4   2   1     2035.06     1976.13     34.40 o 
   5   2   1      209.36      218.38     15.40 o 
   6   2   1        7.34       13.24      5.01 o 
   7   2   1       85.07       75.98      7.27 o 
   8   2   1       19.58       18.51      7.19 o 
   9   2   1       35.75       41.24     15.37 o 
  10   2   1       73.74       41.25     25.53 o 
  11   2   1       72.33       66.97     36.32 o 
  12   2   1       43.64       34.60     25.86 o 
  13   2   1       96.61       76.92     45.10 o 
 -13   3   1        0.28        2.04     16.89 o 
 -12   3   1       47.90       28.59     17.44 o 
 -11   3   1       13.38       16.50     12.10 o 
 -10   3   1       84.37       22.51     15.83 o 
  -9   3   1     1110.92     1154.19     91.05 o 
  -8   3   1        8.06        7.45      4.33 o 
  -7   3   1       78.03       74.69     13.71 o 
  -6   3   1       25.85       27.92      6.57 o 
  -5   3   1       32.08       17.53     10.77 o 
  -4   3   1      156.62      172.01     32.06 o 
  -3   3   1       80.58       62.98     11.14 o 
  -2   3   1      454.47      441.38     22.33 o 
  -1   3   1      551.47      475.64     34.40 o 
   0   3   1     1037.57      900.82     24.01 o 
   1   3   1      971.02      937.87     16.54 o 
   2   3   1     2352.17     2155.45     53.42 o 
   3   3   1        3.87        6.84      2.53 o 
   4   3   1     1590.54     1437.62     25.79 o 
   5   3   1       16.02       24.29      4.99 o 
   6   3   1     1395.63     1352.25     35.85 o 
   7   3   1      346.99      302.01     12.55 o 
   8   3   1     1134.44     1187.56     48.86 o 
   9   3   1       21.60       16.36     17.85 o 
  10   3   1       59.85       51.75     36.67 o 
  11   3   1        0.06       16.44     18.66 o 
  12   3   1      117.62      141.09     64.73 o 
  13   3   1       25.41       29.80     25.42 o 
 -13   4   1       94.46       91.56     59.96 o 
 -12   4   1       22.99       22.24     14.71 o 
 -11   4   1      250.77      328.22     41.76 o 
 -10   4   1       13.84        9.55     15.00 o 
  -9   4   1       62.61       36.17     17.45 o 
  -8   4   1       52.82       47.95     20.70 o 
  -7   4   1      139.12      151.01     55.08 o 
  -6   4   1      149.84      130.56     14.14 o 
  -5   4   1       58.28       43.16     13.95 o 
  -4   4   1       23.07        4.57     10.85 o 
  -3   4   1      628.27      561.09     34.31 o 
  -2   4   1      638.50      527.93     42.28 o 
  -1   4   1      982.91      819.77     45.05 o 
   0   4   1       42.58       44.52      4.53 o 
   1   4   1     3896.22     3315.61    125.28 o 
   2   4   1      271.88      229.02     13.06 o 
   3   4   1      623.03      562.55     23.56 o 
   4   4   1        5.07        6.16      5.42 o 
   5   4   1      318.21      323.70     26.14 o 
   6   4   1      300.21      305.55     19.48 o 
   7   4   1      164.47      154.45      9.07 o 
   8   4   1      293.76      270.74     52.64 o 
   9   4   1      212.31      214.82     75.39 o 
  10   4   1       23.29       14.24      9.74 o 
  11   4   1       42.72       41.99     24.59 o 
  12   4   1       56.69       59.11     36.57 o 
  13   4   1        7.72       11.18     13.96 o 
 -12   5   1        1.05       -1.67     15.46 o 
 -11   5   1       13.41        8.93      8.99 o 
 -10   5   1        1.05       10.48     12.85 o 
  -9   5   1      801.42      832.70     69.90 o 
  -8   5   1        0.00        9.54      9.03 o 
  -7   5   1       28.53       25.31     13.51 o 
  -6   5   1      287.46      273.64     23.06 o 
  -5   5   1      221.11      238.24     25.01 o 
  -4   5   1     2005.76     2153.93     53.39 o 
  -3   5   1      612.87      480.86     38.24 o 
  -2   5   1      311.63      269.67     16.58 o 
  -1   5   1      617.83      513.73     27.21 o 
   0   5   1       59.49       60.43      5.29 o 
   1   5   1     4454.81     3973.13    121.99 o 
   2   5   1      840.19      893.25    124.65 o 
   3   5   1     1077.49     1049.65     32.08 o 
   4   5   1       20.56       23.17      7.31 o 
   5   5   1      793.06      809.68     28.99 o 
   6   5   1      944.24      991.79     43.10 o 
   7   5   1       27.67       24.56      6.51 o 
   8   5   1      125.58      133.65     56.54 o 
   9   5   1      763.89      815.05     52.21 o 
  10   5   1      533.37      531.20     45.97 o 
  11   5   1      238.69      238.86     53.88 o 
  12   5   1      114.30      106.33     57.82 o 
 -12   6   1       51.87       28.10     30.27 o 
 -11   6   1      157.68      223.73     51.40 o 
 -10   6   1      207.06      184.58     83.33 o 
  -9   6   1        9.92       15.19      9.42 o 
  -8   6   1      144.26      172.06     67.46 o 
  -7   6   1      280.07      286.17     34.39 o 
  -6   6   1      448.38      429.52     59.74 o 
  -5   6   1      747.47      767.78     81.38 o 
  -4   6   1      468.35      383.53     20.32 o 
  -3   6   1      392.55      348.25     41.02 o 
  -2   6   1      997.86      993.37     61.24 o 
  -1   6   1     1523.98     1568.93     32.66 o 
   0   6   1     1709.98     1629.99     87.09 o 
   1   6   1     2381.94     2479.23     59.97 o 
   2   6   1      381.76      368.27     27.73 o 
   3   6   1      201.90      190.83     18.89 o 
   4   6   1      470.48      461.36     30.19 o 
   5   6   1      732.80      769.27     21.49 o 
   6   6   1      110.60      113.75     13.64 o 
   7   6   1       23.83       21.72      5.51 o 
   8   6   1       29.85       27.40     12.29 o 
   9   6   1        7.14        8.81     21.59 o 
  10   6   1       10.35       27.35     14.23 o 
  11   6   1        3.56        1.69     12.07 o 
  12   6   1       40.54       39.53     38.42 o 
 -11   7   1      221.87      265.39     51.37 o 
 -10   7   1      299.85      262.10     64.21 o 
  -9   7   1       20.02        6.64     11.63 o 
  -8   7   1        1.30        9.67      8.61 o 
  -7   7   1       43.01       26.67     15.64 o 
  -6   7   1      416.32      427.93     37.20 o 
  -5   7   1     1786.32     1691.27     96.05 o 
  -4   7   1       44.15       37.54      5.25 o 
  -3   7   1        0.31        3.10      2.92 o 
  -2   7   1       88.32       72.71      8.84 o 
  -1   7   1        0.72        2.16      4.22 o 
   0   7   1     1417.39     1495.60     43.15 o 
   1   7   1     2074.38     2250.70     67.33 o 
   2   7   1      202.40      157.82     14.44 o 
   3   7   1      272.42      229.09     16.19 o 
   4   7   1     2767.37     2624.01    171.68 o 
   5   7   1      398.75      392.87     19.53 o 
   6   7   1     3457.23     3806.60    143.01 o 
   7   7   1        6.23       13.46     10.39 o 
   8   7   1      698.43      797.44     66.57 o 
   9   7   1      181.15      188.13     68.46 o 
  10   7   1       72.58       46.00     25.11 o 
  11   7   1       86.73       62.42     48.82 o 
 -11   8   1       23.65       33.38     18.00 o 
 -10   8   1       44.66       39.49     24.55 o 
  -9   8   1       11.78       20.35     13.47 o 
  -8   8   1        3.74       11.04      9.28 o 
  -7   8   1      192.81      179.66     30.01 o 
  -6   8   1      536.88      581.78     34.67 o 
  -5   8   1      665.93      694.46     30.18 o 
  -4   8   1      270.88      230.20     15.93 o 
  -3   8   1        8.47        8.29      4.87 o 
  -2   8   1       35.65       42.14     12.79 o 
  -1   8   1       44.66       69.26     23.45 o 
   0   8   1      609.51      775.52     32.51 o 
   1   8   1       78.05       80.05     12.80 o 
   2   8   1      879.92      777.30     61.05 o 
   3   8   1      322.29      272.66     22.50 o 
   4   8   1      134.57      112.35     14.02 o 
   5   8   1      650.76      632.63     45.73 o 
   6   8   1      195.82      187.44     35.64 o 
   7   8   1      119.77      150.87     23.36 o 
   8   8   1      294.72      333.96     59.16 o 
   9   8   1       13.35        2.74     10.93 o 
  10   8   1        2.18        1.42     12.73 o 
  11   8   1       57.62       67.32     46.32 o 
 -10   9   1       19.46        8.72     14.72 o 
  -9   9   1       94.94      108.73     40.85 o 
  -8   9   1      150.97      163.82     23.39 o 
  -7   9   1        0.10        7.00     11.81 o 
  -6   9   1      186.36      200.83     28.66 o 
  -5   9   1     2593.66     2573.51    273.55 o 
  -4   9   1      503.20      506.25     38.24 o 
  -3   9   1        0.15        2.58      7.39 o 
  -2   9   1        8.91       10.62      5.45 o 
  -1   9   1      231.86      224.40     27.46 o 
   0   9   1        1.88        4.22      5.04 o 
   1   9   1       20.11       20.29     10.17 o 
   2   9   1        0.72        5.63      5.08 o 
   3   9   1      189.11      182.46     13.22 o 
   4   9   1      683.86      656.63     45.91 o 
   5   9   1      445.94      472.40     24.76 o 
   6   9   1        1.47        2.75      7.30 o 
   7   9   1       59.13       50.36     18.15 o 
   8   9   1      270.77      281.79     59.02 o 
   9   9   1      156.84      184.11     38.17 o 
  10   9   1       11.17        6.38     14.28 o 
 -10  10   1        6.06       15.18     10.74 o 
  -9  10   1        2.31       -0.22     16.04 o 
  -8  10   1      117.92      151.92     26.26 o 
  -7  10   1      228.09      310.06     34.92 o 
  -6  10   1      106.71       91.07     24.15 o 
  -5  10   1       25.21       27.33     17.19 o 
  -4  10   1       64.60       46.70     12.38 o 
  -3  10   1       45.82       48.21     14.91 o 
  -2  10   1        0.00        4.81      8.28 o 
  -1  10   1      139.73      165.81     23.85 o 
   0  10   1        0.00       -0.89     10.58 o 
   1  10   1       14.46       27.13     15.53 o 
   2  10   1      273.06      318.55     26.01 o 
   3  10   1     1042.35     1087.97     71.51 o 
   4  10   1       15.68       17.60      6.75 o 
   5  10   1       36.20       23.85     13.78 o 
   6  10   1      206.70      218.06     19.58 o 
   7  10   1        0.49        6.41      9.51 o 
   8  10   1       73.50       51.63     26.36 o 
   9  10   1        0.79        9.11     12.85 o 
  10  10   1        1.13        6.04     12.76 o 
  -9  11   1       29.98       18.95     19.28 o 
  -8  11   1       96.14       87.71     52.18 o 
  -7  11   1       23.76       22.16     16.32 o 
  -6  11   1        1.21        8.22      9.47 o 
  -5  11   1       38.00       25.45     12.65 o 
  -4  11   1        7.93       10.24     13.18 o 
  -3  11   1      588.31      620.84     50.28 o 
  -2  11   1      210.43      250.77     29.40 o 
  -1  11   1        8.88        6.43     11.40 o 
   0  11   1       62.81       81.20     34.02 o 
   1  11   1        3.71       14.59      9.90 o 
   2  11   1        2.64        2.53      9.87 o 
   3  11   1      103.55      116.43     41.72 o 
   4  11   1       44.89       40.13     15.33 o 
   5  11   1      562.62      741.03     86.99 o 
   6  11   1      316.44      336.75     40.66 o 
   7  11   1       34.50       55.56     24.47 o 
   8  11   1        1.62        9.51     12.02 o 
   9  11   1       39.22       34.84     29.52 o 
  -8  12   1      101.21      152.08     30.65 o 
  -7  12   1       86.20       69.48     43.68 o 
  -6  12   1        0.12        1.86     10.24 o 
  -5  12   1      133.25      143.58     45.75 o 
  -4  12   1      646.63      757.46     85.41 o 
  -3  12   1        0.63        3.14     13.16 o 
  -2  12   1        5.48        5.31     14.43 o 
  -1  12   1       15.18        4.22      9.47 o 
   0  12   1      178.02      177.18     62.07 o 
   1  12   1       18.43       36.18     18.82 o 
   2  12   1      492.42      600.41     32.70 o 
   3  12   1      117.03      101.44     34.38 o 
   4  12   1      173.94      245.03     43.22 o 
   5  12   1      103.10      107.23     36.95 o 
   6  12   1       11.14       24.15     14.52 o 
   7  12   1      101.27      106.87     59.94 o 
   8  12   1       51.75       55.46     37.03 o 
  -7  13   1        1.13        6.79      9.69 o 
  -6  13   1        2.25        2.68      4.70 o 
  -5  13   1       11.63       22.20     16.27 o 
  -4  13   1      468.63      582.92     38.15 o 
  -3  13   1       60.99       64.59     27.19 o 
  -2  13   1       37.67       51.88     29.09 o 
  -1  13   1        3.83        4.22     10.48 o 
   1  13   1       41.16       23.77     19.13 o 
   2  13   1       72.69       69.21     30.69 o 
   3  13   1        1.05       -3.65     10.25 o 
   4  13   1      103.93       86.78     39.90 o 
   5  13   1       63.66       70.99     47.18 o 
   6  13   1        0.36       -3.27     13.09 o 
   7  13   1       23.72       28.20     22.04 o 
  -5  14   1       39.84       44.50     42.17 o 
  -4  14   1       79.18       93.53     40.02 o 
  -3  14   1       60.62       48.01     38.13 o 
  -2  14   1       22.54       30.75     22.04 o 
  -1  14   1       15.64       21.54     10.32 o 
   0  14   1       56.38       58.19     28.10 o 
   1  14   1       60.99       68.51     38.45 o 
   2  14   1      414.71      523.85     53.69 o 
   3  14   1      232.42      366.56     51.69 o 
   4  14   1      110.45      153.26     26.49 o 
   5  14   1       75.63       84.89     50.56 o 
  -2  15   1        4.23       13.46     12.07 o 
  -1  15   1       19.91       18.28     25.80 o 
   0  15   1        8.43        6.40      7.67 o 
   1  15   1       10.28        1.40     19.45 o 
   2  15   1        0.22        6.67     10.62 o 
 -12   0   2       41.87       27.43     56.18 o 
 -10   0   2       15.50       -2.06     13.33 o 
  -8   0   2       66.98       58.51     28.82 o 
  -6   0   2     2850.77     3152.45     92.22 o 
  -4   0   2     6444.30     5719.46    266.21 o 
  -2   0   2      114.51      123.79     18.99 o 
   0   0   2     5326.45     6735.10    125.25 o 
   2   0   2     3365.37     2689.48     50.69 o 
   4   0   2     1420.01     1412.99     20.81 o 
   6   0   2      136.64      124.50     17.42 o 
   8   0   2     1830.69     1891.27    103.01 o 
  10   0   2      318.25      413.53    133.91 o 
  12   0   2      158.95      142.55     96.04 o 
 -13   1   2        7.69       15.55     14.11 o 
 -12   1   2       87.57       91.35     49.21 o 
 -11   1   2       24.67       28.54     19.30 o 
 -10   1   2       55.51       35.60     23.61 o 
  -9   1   2      245.78      176.81     72.05 o 
  -8   1   2      119.69       99.33      8.21 o 
  -7   1   2       95.06       81.10      9.90 o 
  -6   1   2      136.67      137.79     15.15 o 
  -5   1   2      248.74      301.14     20.81 o 
  -4   1   2      864.93      898.34     16.45 o 
  -3   1   2       55.26       47.65     13.44 o 
  -1   1   2      371.37      370.36     29.20 o 
   0   1   2      700.38      698.93     27.24 o 
   1   1   2        0.59        1.32      1.51 o 
   2   1   2      246.14      230.86     10.94 o 
   3   1   2      550.99      449.84     19.20 o 
   4   1   2        4.28        2.43      2.42 o 
   5   1   2      186.40      175.18     11.27 o 
   6   1   2     1288.54     1563.19     45.03 o 
   7   1   2      336.33      319.94     17.28 o 
   8   1   2      921.26      830.52     36.16 o 
   9   1   2       35.80       43.86     15.78 o 
  10   1   2      105.20       51.32     25.05 o 
  11   1   2        0.38        4.03     13.41 o 
  12   1   2        2.09        8.15     26.59 o 
  13   1   2       44.14       24.74     24.64 o 
 -13   2   2       12.65       19.72     22.32 o 
 -12   2   2        2.06       -2.22     15.72 o 
 -11   2   2       76.70       75.16     43.81 o 
 -10   2   2       21.72       14.23     14.63 o 
  -9   2   2      122.37      122.75     48.43 o 
  -8   2   2      241.09      237.85      9.40 o 
  -7   2   2      160.07      145.43      6.81 o 
  -6   2   2        0.88        3.08      2.03 o 
  -5   2   2      126.92      142.97     14.51 o 
  -4   2   2     3074.78     3228.47     30.66 o 
  -3   2   2      234.36      217.70     19.13 o 
  -2   2   2       76.59       73.52      4.65 o 
  -1   2   2       26.98       24.58      3.24 o 
   0   2   2     1279.42     1113.28     40.33 o 
   2   2   2      749.83      718.15     16.57 o 
   3   2   2     2752.93     2464.94     50.78 o 
   4   2   2       34.78       37.79      4.22 o 
   5   2   2      315.98      306.90     18.71 o 
   6   2   2      926.42      899.82     22.86 o 
   7   2   2       27.91       26.56      7.18 o 
   8   2   2        0.76        5.26      4.11 o 
   9   2   2      471.28      473.22     64.21 o 
  10   2   2        9.42       17.92     17.22 o 
  11   2   2        4.70       15.49     22.02 o 
  12   2   2        0.73       20.79     20.70 o 
  13   2   2       91.30       84.93     63.83 o 
 -13   3   2       13.70       14.31     18.45 o 
 -12   3   2       70.63       61.13     31.76 o 
 -11   3   2       86.15       98.09     47.44 o 
 -10   3   2       40.71       50.57     26.03 o 
  -9   3   2      839.79      753.18     68.22 o 
  -8   3   2        8.97        9.91      6.41 o 
  -7   3   2      474.90      433.75     29.98 o 
  -6   3   2      303.60      263.88     29.19 o 
  -5   3   2      202.98      154.07     29.52 o 
  -4   3   2      337.33      365.50     34.14 o 
  -3   3   2     3901.51     3326.74    104.17 o 
  -2   3   2        2.70        4.00      1.58 o 
  -1   3   2      382.82      319.50     13.87 o 
   0   3   2        1.37        0.87      1.55 o 
   1   3   2      188.50      162.79      8.16 o 
   2   3   2     5601.80     5284.49     64.68 o 
   3   3   2     2614.10     2375.80     27.02 o 
   4   3   2      600.97      612.65     10.76 o 
   5   3   2      485.92      481.04     24.21 o 
   6   3   2        4.39        3.71      2.23 o 
   7   3   2      945.61      993.97     40.71 o 
   8   3   2        8.52        8.00      4.05 o 
   9   3   2       99.23       66.76     26.48 o 
  10   3   2       18.51       22.68     16.06 o 
  11   3   2       68.11       74.47     53.05 o 
  12   3   2       58.81       41.22     22.35 o 
  13   3   2      254.53      289.88     68.58 o 
 -12   4   2        3.58        2.82     12.90 o 
 -11   4   2        1.54        7.31     11.05 o 
 -10   4   2      179.84      161.44     24.31 o 
  -9   4   2      181.25      165.35     24.96 o 
  -8   4   2        0.06        1.88     11.23 o 
  -7   4   2        0.20        5.34      9.63 o 
  -6   4   2      327.52      356.82     39.46 o 
  -5   4   2        1.78        5.32      7.13 o 
  -4   4   2       10.92       17.34      7.66 o 
  -3   4   2      414.38      342.20     21.56 o 
  -2   4   2       15.29        8.57      3.52 o 
  -1   4   2     1204.42     1157.91     40.03 o 
   0   4   2       45.65       58.12      4.00 o 
   1   4   2      117.54      112.09      7.63 o 
   2   4   2     3092.42     2886.28     52.75 o 
   3   4   2        6.63        9.36      3.76 o 
   4   4   2       92.16       82.29     16.47 o 
   5   4   2       44.46       55.16     10.31 o 
   6   4   2      405.63      397.04     23.15 o 
   7   4   2      246.95      225.36     14.76 o 
   8   4   2      693.46      657.01     42.08 o 
   9   4   2      119.97      101.55     39.83 o 
  10   4   2       10.51       19.40     14.61 o 
  11   4   2       49.89       70.87     33.74 o 
  12   4   2       32.16       28.67     30.30 o 
 -12   5   2      113.72      134.90     68.64 o 
 -11   5   2        5.79       25.35     18.19 o 
 -10   5   2       55.65       70.46     37.07 o 
  -9   5   2       81.49       64.25     24.39 o 
  -8   5   2      932.35      987.24     73.36 o 
  -7   5   2       11.10       12.98     10.86 o 
  -6   5   2      157.11      129.66     21.98 o 
  -5   5   2      251.04      229.46     27.31 o 
  -4   5   2       85.38       76.41     26.53 o 
  -3   5   2     1747.80     1665.34    114.12 o 
  -2   5   2     4886.79     4299.72     90.26 o 
  -1   5   2      269.18      249.45     14.69 o 
   0   5   2      132.55      108.54      6.60 o 
   1   5   2      245.92      227.09     13.17 o 
   2   5   2       23.03       10.35      5.08 o 
   3   5   2      148.20      152.09     16.95 o 
   4   5   2     1997.32     2072.77     58.87 o 
   5   5   2       12.10       19.19      6.47 o 
   6   5   2       67.51       47.24      8.49 o 
   7   5   2       20.86       22.83     10.68 o 
   8   5   2     1506.67     1543.13     99.79 o 
   9   5   2      636.94      663.60     44.41 o 
  10   5   2      147.39      108.83     46.03 o 
  11   5   2       42.34       35.13     18.73 o 
  12   5   2        0.31       18.14     11.99 o 
 -12   6   2        9.51       18.38     13.01 o 
 -11   6   2      173.15      186.30     29.38 o 
 -10   6   2      368.02      356.38     99.77 o 
  -9   6   2      702.36      728.42     57.24 o 
  -8   6   2      302.32      286.29     37.55 o 
  -7   6   2       82.50       83.96     26.44 o 
  -6   6   2      202.54      200.74     27.57 o 
  -5   6   2      254.41      248.34     20.18 o 
  -4   6   2      200.73      200.57      6.73 o 
  -3   6   2       93.64       94.11      8.15 o 
  -2   6   2        5.31        4.07      3.29 o 
  -1   6   2       12.34       19.84      3.58 o 
   0   6   2      146.12      177.59     16.33 o 
   1   6   2      882.08      931.41     63.01 o 
   2   6   2       23.92       29.76      9.69 o 
   3   6   2       44.41       47.57     12.91 o 
   4   6   2       50.57       57.74     18.27 o 
   5   6   2      997.54     1107.94     52.04 o 
   6   6   2     1827.58     1804.54     91.48 o 
   7   6   2      198.43      178.53     14.30 o 
   8   6   2        0.42        6.02     10.29 o 
   9   6   2       99.40      121.86     53.44 o 
  10   6   2        4.60        3.79      7.13 o 
  11   6   2       30.65       50.02     33.86 o 
  12   6   2        1.17        7.00     12.93 o 
 -11   7   2       19.20       10.12     13.92 o 
 -10   7   2       20.46       13.28     11.48 o 
  -9   7   2       75.97       77.39     35.01 o 
  -8   7   2      158.39      129.56     36.54 o 
  -7   7   2      492.85      569.41     40.80 o 
  -6   7   2      256.85      269.69     38.30 o 
  -5   7   2      524.30      530.02     39.84 o 
  -4   7   2       71.67       71.91      8.35 o 
  -3   7   2      456.95      377.97     22.71 o 
  -2   7   2      345.77      362.49     19.59 o 
  -1   7   2      697.96      701.05     54.16 o 
   0   7   2      553.41      584.45     40.02 o 
   1   7   2     2635.28     2670.46    120.40 o 
   2   7   2      230.14      207.58     16.94 o 
   3   7   2      957.02      836.94     45.45 o 
   4   7   2        8.30       13.78      6.20 o 
   5   7   2      303.24      292.92     18.85 o 
   6   7   2        9.70        5.67      2.70 o 
   7   7   2      456.69      551.55     44.96 o 
   8   7   2      494.31      532.07     33.56 o 
   9   7   2       79.28       66.40     39.00 o 
  10   7   2        0.22       23.11     15.10 o 
  11   7   2       96.55       97.73     54.60 o 
 -11   8   2      188.00      247.59     68.20 o 
 -10   8   2       99.72      133.51     28.19 o 
  -9   8   2       21.01       28.21     17.47 o 
  -8   8   2       88.27       75.51     26.38 o 
  -7   8   2       58.09       72.30     22.33 o 
  -6   8   2      119.99      138.03     22.81 o 
  -5   8   2     1665.24     1730.98     84.21 o 
  -4   8   2        2.20        4.08      2.26 o 
  -3   8   2       64.21       60.00      7.87 o 
  -2   8   2       27.50       17.19      6.35 o 
  -1   8   2       71.64       57.71     16.17 o 
   0   8   2      123.69      143.00     15.71 o 
   1   8   2      110.49       84.05     16.51 o 
   2   8   2      298.36      257.62     15.39 o 
   3   8   2        0.04        1.89      4.51 o 
   4   8   2        0.01        3.81      4.70 o 
   5   8   2      510.63      507.75     28.06 o 
   6   8   2     1593.45     1686.35     70.06 o 
   7   8   2       23.31       19.92     29.76 o 
   8   8   2       11.65       12.23     12.14 o 
   9   8   2       80.56       98.27     54.81 o 
  10   8   2       11.78        9.55     15.81 o 
  11   8   2       49.63       32.36     22.68 o 
 -10   9   2       79.75       94.87     36.23 o 
  -9   9   2        2.45        6.32     10.82 o 
  -8   9   2       73.88       71.59     26.71 o 
  -7   9   2        0.02       14.32     10.40 o 
  -6   9   2      295.57      337.63     45.61 o 
  -5   9   2       41.44       38.22     18.56 o 
  -4   9   2      102.96      109.17     33.41 o 
  -3   9   2      131.99      140.93     22.68 o 
  -2   9   2      363.27      343.27     20.38 o 
  -1   9   2       10.32        5.75     11.90 o 
   0   9   2      850.97     1020.19     50.83 o 
   1   9   2      301.14      387.91     44.18 o 
   2   9   2      416.26      430.21     26.91 o 
   3   9   2      438.03      408.78     25.04 o 
   4   9   2      534.27      497.16     38.68 o 
   5   9   2        0.27        5.93      3.51 o 
   6   9   2      259.88      285.39     40.16 o 
   7   9   2      131.26      134.59     26.89 o 
   8   9   2        0.28        1.53     11.16 o 
   9   9   2       21.25       22.58     15.48 o 
  10   9   2       75.62       65.12     42.85 o 
 -10  10   2       27.81       21.71     17.31 o 
  -9  10   2       79.87       75.44     49.90 o 
  -8  10   2      531.24      618.73     45.78 o 
  -7  10   2       24.99       22.78     11.61 o 
  -6  10   2       27.69       20.84     14.93 o 
  -5  10   2      980.59      985.08     80.93 o 
  -4  10   2        0.95        6.85      7.52 o 
  -3  10   2      510.98      535.49     32.58 o 
  -2  10   2        6.80        3.03     10.95 o 
  -1  10   2      152.21      160.75     15.83 o 
   0  10   2        0.02        3.65     10.60 o 
   1  10   2      151.98      175.21     27.77 o 
   2  10   2        3.82        1.23     10.11 o 
   3  10   2        9.26       10.79      6.55 o 
   4  10   2      139.00      146.27     36.45 o 
   5  10   2       19.10       19.57      7.94 o 
   6  10   2       15.86        8.91      5.97 o 
   7  10   2        2.85        9.56     20.61 o 
   8  10   2       13.79       16.45     22.63 o 
   9  10   2       77.71       68.38     46.94 o 
  10  10   2        8.73       14.85     15.13 o 
  -9  11   2      103.89       77.65     70.95 o 
  -8  11   2        0.72       11.01     11.35 o 
  -7  11   2       13.49       22.71     12.40 o 
  -6  11   2      356.08      417.33     54.52 o 
  -5  11   2       51.23       34.29     17.70 o 
  -4  11   2       18.60        9.88      7.74 o 
  -3  11   2        8.27        7.55      9.55 o 
  -2  11   2       36.17       51.48     29.51 o 
  -1  11   2      113.08      140.79     32.21 o 
   0  11   2        0.06        4.71      7.71 o 
   1  11   2       28.58       23.15     19.64 o 
   2  11   2      192.53      220.28     28.06 o 
   3  11   2       46.77       47.93     15.78 o 
   4  11   2        6.34       15.30      7.18 o 
   5  11   2       85.90       96.23     49.95 o 
   6  11   2        6.44       13.85     10.04 o 
   7  11   2       79.19       87.73     48.67 o 
   8  11   2        6.09       18.33     16.16 o 
   9  11   2       17.92       17.22     14.44 o 
  -8  12   2       22.67       23.91     18.42 o 
  -7  12   2        5.63        8.35     12.11 o 
  -6  12   2       43.08       39.34     25.58 o 
  -5  12   2        6.82        7.88      6.34 o 
  -4  12   2       25.25       33.99     16.93 o 
  -3  12   2      549.97      613.72     31.76 o 
  -2  12   2       57.10       54.56     28.47 o 
  -1  12   2      161.92      206.31     60.80 o 
   0  12   2        0.10       -2.73      7.77 o 
   1  12   2        3.15       15.26     13.73 o 
   2  12   2       87.41       87.96     42.56 o 
   3  12   2       93.26       84.64     31.02 o 
   4  12   2        2.43        8.26      9.40 o 
   5  12   2        0.38        1.82      8.60 o 
   6  12   2       74.46       64.33     34.51 o 
   7  12   2      102.81      143.56     27.04 o 
   8  12   2       31.69       40.26     20.02 o 
  -6  13   2       48.08       70.01     52.69 o 
  -5  13   2       30.62       29.15     20.55 o 
  -4  13   2       11.42       14.81     10.14 o 
  -3  13   2       26.70        8.81      8.60 o 
  -2  13   2        2.12        0.35      7.61 o 
  -1  13   2       13.90       11.17      7.66 o 
   1  13   2       21.39       14.36     11.70 o 
   2  13   2       43.67       47.09     44.23 o 
   3  13   2       10.06       11.77      8.81 o 
   4  13   2       13.69       17.86     11.35 o 
   5  13   2        1.49        9.78     11.19 o 
   6  13   2        4.64        0.51     11.06 o 
  -5  14   2       43.11       42.11     32.41 o 
  -4  14   2      242.97      314.05     35.32 o 
  -3  14   2       28.96       15.83     16.18 o 
  -2  14   2       21.65       32.71     14.86 o 
  -1  14   2       93.96      125.56     58.35 o 
   0  14   2       24.84       24.48     15.63 o 
   1  14   2       13.39       11.81     17.86 o 
   2  14   2        2.39        0.36     11.49 o 
   3  14   2       13.60        7.66      9.16 o 
   4  14   2      193.57      267.64     38.19 o 
   5  14   2      109.36      106.22     41.27 o 
  -2  15   2        0.78        6.99      6.97 o 
  -1  15   2       17.51       35.61     19.78 o 
   0  15   2        8.01       20.83     18.17 o 
   1  15   2       14.83       27.53     38.10 o 
   2  15   2       83.69      110.57     67.03 o 
 -11   0   3        5.87       -0.57     20.65 o 
  -9   0   3       10.46       21.68     17.22 o 
  -7   0   3       52.23       43.49     11.05 o 
  -5   0   3      602.77      640.73     78.72 o 
  -3   0   3     8233.88     8078.10    191.38 o 
  -1   0   3    22087.07    29859.00   3072.87 o 
   1   0   3     1058.39      971.69     26.25 o 
   3   0   3     5515.95     4885.92    154.33 o 
   5   0   3     4221.25     4184.07    135.55 o 
   7   0   3     2417.26     2593.02     47.53 o 
   9   0   3      191.15      206.24     32.81 o 
  11   0   3      223.95      290.49     55.65 o 
  13   0   3       20.82        9.61     15.92 o 
 -13   1   3      464.50      558.29     65.86 o 
 -12   1   3       19.08       18.31     13.79 o 
 -11   1   3      133.50      120.46     47.93 o 
 -10   1   3      110.12      124.27     69.98 o 
  -9   1   3       47.63       49.73     18.29 o 
  -8   1   3      463.85      408.41     19.44 o 
  -7   1   3     1013.21      961.03     21.54 o 
  -6   1   3      304.53      265.77     19.09 o 
  -5   1   3     2164.34     2302.90     37.08 o 
  -4   1   3        3.95        7.64      5.68 o 
  -3   1   3    11727.78    11227.11    600.76 o 
  -2   1   3      261.30      251.10     19.74 o 
  -1   1   3     1979.63     2055.33     54.10 o 
   0   1   3      138.17      126.23      5.36 o 
   1   1   3    19340.26    17120.21   2049.48 o 
   2   1   3     3841.36     3519.25     77.72 o 
   3   1   3      131.73      113.71      7.02 o 
   4   1   3       59.52       49.42      4.67 o 
   5   1   3       48.53       40.15      4.45 o 
   6   1   3       79.30       74.46      7.19 o 
   7   1   3        2.46        6.42      4.45 o 
   8   1   3        6.84        8.71      5.41 o 
   9   1   3       13.70        7.78      9.60 o 
  10   1   3       51.80       37.12     26.24 o 
  11   1   3        0.00       16.26     21.76 o 
  12   1   3       80.13       71.28     51.93 o 
  13   1   3       13.61       26.38     29.14 o 
 -13   2   3       53.42       91.36    102.83 o 
 -12   2   3        1.77       11.69     10.33 o 
 -11   2   3       45.14       50.97     27.91 o 
 -10   2   3      386.77      344.07     43.07 o 
  -9   2   3       10.82       20.87     12.16 o 
  -8   2   3      241.75      221.68     12.60 o 
  -7   2   3        0.07        0.40      3.22 o 
  -6   2   3        0.50        5.40      4.59 o 
  -5   2   3     1097.56     1155.49     31.87 o 
  -4   2   3     3797.55     3792.57     64.84 o 
  -3   2   3       33.90       30.38      5.01 o 
  -2   2   3     9419.53     7552.14    189.00 o 
  -1   2   3        4.87        4.84      2.05 o 
   0   2   3     1078.41      960.10     33.79 o 
   1   2   3     2539.29     2335.98     55.05 o 
   2   2   3     3529.05     3169.79     34.00 o 
   3   2   3      990.82     1062.72     12.66 o 
   4   2   3     2124.88     1988.42     36.07 o 
   5   2   3       35.46       35.48      5.15 o 
   6   2   3     3990.08     4058.23    105.45 o 
   7   2   3      452.68      495.33     13.41 o 
   8   2   3        0.15        6.56      4.16 o 
   9   2   3      163.23      177.31     14.79 o 
  10   2   3      744.14      842.87    100.53 o 
  11   2   3       13.53        7.52     13.75 o 
  12   2   3      906.61     1143.38     99.45 o 
  13   2   3       77.04       71.76     50.88 o 
 -13   3   3        6.72       19.83     17.55 o 
 -12   3   3       91.42      108.86     46.69 o 
 -11   3   3        3.49        3.89     13.48 o 
 -10   3   3      159.87      151.89     67.99 o 
  -9   3   3      122.31       84.33     31.36 o 
  -8   3   3     2602.31     2798.38    161.17 o 
  -7   3   3       31.11       39.48     18.30 o 
  -6   3   3      807.56      820.87     38.17 o 
  -5   3   3       89.71       89.64     20.86 o 
  -4   3   3        0.53       -2.06      5.57 o 
  -3   3   3     1127.59      967.69     19.25 o 
  -2   3   3      160.54      137.93      8.89 o 
  -1   3   3      294.46      292.21     12.19 o 
   0   3   3      602.32      517.71     20.55 o 
   1   3   3     7051.97     6630.14    112.48 o 
   2   3   3     4193.05     3890.78     54.95 o 
   3   3   3      190.16      204.64     11.30 o 
   4   3   3        3.96        1.49      3.28 o 
   5   3   3        1.77        4.06      2.96 o 
   6   3   3      212.01      205.67      9.42 o 
   7   3   3      550.97      533.79     14.17 o 
   8   3   3       63.19       53.61     13.39 o 
   9   3   3        4.55        9.41      6.57 o 
  10   3   3       52.32       28.30     20.89 o 
  11   3   3       45.33       42.01     21.87 o 
  12   3   3      189.69      167.65    102.49 o 
  13   3   3        0.02       -4.45     16.43 o 
 -12   4   3        0.06       11.28     12.28 o 
 -11   4   3      221.08      163.28     87.71 o 
 -10   4   3       79.05       70.16     38.64 o 
  -9   4   3        0.13       13.40     10.58 o 
  -8   4   3      115.14      126.67     44.35 o 
  -7   4   3       30.12       33.84     24.49 o 
  -6   4   3       68.49       74.80     25.60 o 
  -5   4   3      376.48      351.74     43.05 o 
  -4   4   3      911.73     1014.22     27.80 o 
  -3   4   3     3205.80     3121.78     57.13 o 
  -2   4   3        3.91        2.52      1.55 o 
  -1   4   3     3213.14     2962.11     69.58 o 
   0   4   3     1559.47     1385.77     45.66 o 
   1   4   3       69.84       69.77      4.72 o 
   2   4   3     1491.24     1607.91     34.53 o 
   3   4   3     6720.41     7105.68     87.17 o 
   4   4   3       38.86       25.83      5.72 o 
   5   4   3      807.29      843.16     24.46 o 
   6   4   3      268.81      253.16     23.89 o 
   7   4   3        1.12        1.30      2.79 o 
   8   4   3      110.63      116.84     23.80 o 
   9   4   3       12.97       14.12      7.11 o 
  10   4   3        7.55        5.84     10.80 o 
  11   4   3       67.33       76.06     37.60 o 
  12   4   3      252.29      329.07     59.77 o 
 -12   5   3        0.05        8.01     10.43 o 
 -11   5   3       69.79       68.00     41.67 o 
 -10   5   3      131.63      130.51     57.32 o 
  -9   5   3      141.80      104.71     49.52 o 
  -8   5   3      663.14      641.89     71.51 o 
  -7   5   3      199.24      203.37     41.86 o 
  -6   5   3       44.86       43.21     19.85 o 
  -5   5   3     1029.34     1029.80     37.00 o 
  -4   5   3       44.87       38.75     14.85 o 
  -3   5   3     4834.49     4745.28    107.62 o 
  -2   5   3      288.09      260.71     14.57 o 
  -1   5   3      626.36      537.21     27.36 o 
   0   5   3       19.41       16.84      3.67 o 
   1   5   3      511.43      482.23     30.08 o 
   2   5   3      394.17      420.46     24.36 o 
   3   5   3      203.18      224.39     18.98 o 
   4   5   3      155.07      144.13     12.39 o 
   5   5   3      149.37      158.49     11.14 o 
   6   5   3        5.48       -1.39      6.42 o 
   7   5   3      961.40      969.67     27.98 o 
   8   5   3      285.29      245.71     18.06 o 
   9   5   3      132.46      113.12     44.21 o 
  10   5   3        0.34        4.41     12.81 o 
  11   5   3       12.73       13.59     18.94 o 
  12   5   3        7.05        1.69     11.94 o 
 -12   6   3       56.81       54.06     24.19 o 
 -11   6   3        5.72       11.34     11.42 o 
 -10   6   3      235.25      239.04     37.79 o 
  -9   6   3       39.75       24.78     12.82 o 
  -8   6   3       19.10        8.22     10.45 o 
  -7   6   3        0.21        6.08      9.65 o 
  -6   6   3      261.33      237.14     36.95 o 
  -5   6   3      241.46      237.13     23.99 o 
  -4   6   3      557.70      575.68     20.85 o 
  -3   6   3      553.05      514.73     30.44 o 
  -2   6   3      926.61      972.91     44.34 o 
  -1   6   3      576.17      561.41     33.77 o 
   0   6   3       18.66       26.03      4.62 o 
   1   6   3      747.84      966.74     89.96 o 
   2   6   3       22.71       10.92      5.86 o 
   3   6   3       93.40      105.27     24.21 o 
   4   6   3      161.85      181.14     13.73 o 
   5   6   3       18.75       11.50      7.43 o 
   6   6   3      164.07      162.17     14.55 o 
   7   6   3       41.54       44.06      8.40 o 
   8   6   3        6.44        0.63     11.64 o 
   9   6   3       60.55       69.05     35.24 o 
  10   6   3        6.92       12.77     17.59 o 
  11   6   3        1.85        7.11     12.71 o 
  12   6   3        0.17        9.00     12.91 o 
 -11   7   3       25.17       24.43     24.60 o 
 -10   7   3      240.93      244.22     31.62 o 
  -9   7   3       73.71       64.07     21.25 o 
  -8   7   3      423.76      462.03     39.27 o 
  -7   7   3       63.37       69.42     26.10 o 
  -6   7   3       81.31       91.10     38.53 o 
  -5   7   3      159.90      170.55     24.00 o 
  -4   7   3      205.69      208.86      8.70 o 
  -3   7   3       21.88       26.37      7.78 o 
  -2   7   3        4.66        2.26      2.83 o 
  -1   7   3       59.01       39.92     13.02 o 
   0   7   3      742.39      707.00     29.22 o 
   1   7   3       89.21       77.84     13.14 o 
   2   7   3      218.04      192.85     10.15 o 
   3   7   3      360.91      314.78     20.65 o 
   4   7   3        7.02       10.20      6.19 o 
   5   7   3       15.25       21.61      8.37 o 
   6   7   3      134.82      164.59     16.76 o 
   7   7   3        3.81        0.81      3.62 o 
   8   7   3      309.71      276.63     32.38 o 
   9   7   3      107.66      112.27     48.84 o 
  10   7   3       14.45       24.18     18.05 o 
  11   7   3      383.28      436.14     68.97 o 
 -11   8   3      144.70      129.30     65.79 o 
 -10   8   3        0.96        3.07      9.58 o 
  -9   8   3        0.90        3.06      8.32 o 
  -8   8   3        4.99       11.16     10.24 o 
  -7   8   3       59.96       59.96     17.87 o 
  -6   8   3        3.49        9.35      5.13 o 
  -5   8   3      159.71      136.59      8.20 o 
  -4   8   3       31.89       28.01      5.44 o 
  -3   8   3       23.28       16.82      6.71 o 
  -2   8   3      157.52      170.63     15.20 o 
  -1   8   3      656.57      659.43     53.99 o 
   0   8   3      311.59      319.12     24.46 o 
   1   8   3      403.76      430.89     30.55 o 
   2   8   3      663.41      631.83     62.67 o 
   3   8   3      377.39      336.58     26.27 o 
   4   8   3       33.45       43.77     11.56 o 
   5   8   3       44.37       43.15     13.33 o 
   6   8   3      430.90      468.90     21.86 o 
   7   8   3       21.65       27.13     13.31 o 
   8   8   3        0.43        5.18     11.13 o 
   9   8   3        6.32        5.72     10.37 o 
  10   8   3       17.98       14.08     10.86 o 
  11   8   3       95.62       62.96     47.03 o 
 -10   9   3       90.49       67.34     27.99 o 
  -9   9   3      203.76      255.38     40.60 o 
  -8   9   3      562.55      591.27     53.66 o 
  -7   9   3       20.30       20.90     10.56 o 
  -6   9   3       20.25       28.81     10.98 o 
  -5   9   3     1449.35     1496.24    103.95 o 
  -4   9   3      817.02      917.33     56.15 o 
  -3   9   3       74.49       74.83     18.66 o 
  -2   9   3      549.05      517.67     27.21 o 
  -1   9   3        1.62        2.19      6.36 o 
   0   9   3     1133.24     1351.70     52.37 o 
   1   9   3      613.22      651.00     40.53 o 
   2   9   3      146.61      165.66     23.87 o 
   3   9   3        1.56        1.31      1.82 o 
   4   9   3      304.83      259.52     20.89 o 
   5   9   3       89.10       78.48     20.85 o 
   6   9   3        0.00       10.86      7.85 o 
   7   9   3       67.86       49.36     29.75 o 
   8   9   3       95.48      106.95     38.87 o 
   9   9   3        4.49       20.09     15.26 o 
  10   9   3        0.00       13.90     17.32 o 
 -10  10   3        0.59        5.89     10.46 o 
  -9  10   3       23.06       24.43     19.03 o 
  -8  10   3      188.39      197.11     26.86 o 
  -7  10   3      229.65      239.27     35.24 o 
  -6  10   3      488.53      554.54     36.50 o 
  -5  10   3        2.57       -0.67      7.51 o 
  -4  10   3      494.49      513.56     36.66 o 
  -3  10   3      754.57      763.23     60.52 o 
  -2  10   3        0.03       -5.12     10.52 o 
  -1  10   3        8.28        8.23     13.48 o 
   0  10   3       77.54      100.42     45.25 o 
   1  10   3       61.11       76.91     32.23 o 
   2  10   3      343.37      343.51     28.97 o 
   3  10   3     1422.75     1468.13    100.15 o 
   4  10   3       15.91        8.22      7.54 o 
   5  10   3      217.00      231.02     16.15 o 
   6  10   3      296.12      332.66     39.44 o 
   7  10   3       11.02       10.76     11.93 o 
   8  10   3       24.48       34.58     23.26 o 
   9  10   3       79.22      148.50     30.93 o 
  10  10   3        4.04       10.78     12.82 o 
  -9  11   3      324.71      433.52     48.99 o 
  -8  11   3        0.62        2.77      7.46 o 
  -7  11   3       83.85       91.42     58.30 o 
  -6  11   3      117.93      131.23     62.61 o 
  -5  11   3      151.52      154.98     48.29 o 
  -4  11   3      107.92      116.32     34.80 o 
  -3  11   3      364.69      433.83     54.21 o 
  -2  11   3       78.81       97.61     38.92 o 
  -1  11   3        0.27        3.73      7.70 o 
   0  11   3        0.09        2.74     11.03 o 
   1  11   3      296.76      349.69     31.63 o 
   2  11   3       10.03        2.07     10.24 o 
   3  11   3       97.61      122.42     37.25 o 
   4  11   3       21.03       13.11      9.51 o 
   5  11   3        0.35        4.12     12.00 o 
   6  11   3       32.65       31.53     21.45 o 
   7  11   3       52.20       39.06     27.81 o 
   8  11   3        0.07        9.57      8.89 o 
   9  11   3       14.38       16.39     17.78 o 
  -8  12   3       24.71       27.54     21.61 o 
  -7  12   3       83.68       82.81     41.30 o 
  -6  12   3        3.47        7.12     10.61 o 
  -5  12   3        7.00        4.59      8.35 o 
  -4  12   3       31.67       52.45     30.23 o 
  -3  12   3      141.73      144.62     51.87 o 
  -2  12   3       55.66       73.44     33.04 o 
  -1  12   3      105.54      165.16     17.19 o 
   0  12   3      198.08      215.27     29.37 o 
   1  12   3       69.44       57.85     34.69 o 
   2  12   3        7.88       14.89      9.17 o 
   3  12   3      364.16      419.42     35.26 o 
   4  12   3      108.46      153.39     24.79 o 
   5  12   3        2.17        9.49     10.11 o 
   6  12   3       15.97       10.20      7.35 o 
   7  12   3       31.92       27.05     17.82 o 
   8  12   3      156.20      186.38     46.39 o 
  -6  13   3      135.89      129.62     67.94 o 
  -5  13   3       40.44       31.41     20.52 o 
  -4  13   3       64.39       72.06     32.61 o 
  -3  13   3      243.67      289.71     26.74 o 
  -2  13   3       13.30       10.86      7.40 o 
  -1  13   3       60.19       85.01     40.44 o 
   0  13   3      196.63      321.68     44.32 o 
   1  13   3       36.77       67.11     34.59 o 
   2  13   3      188.71      183.36     25.95 o 
   3  13   3        0.78        2.63      5.02 o 
   4  13   3       89.34       73.19     33.57 o 
   5  13   3       17.76       14.60     15.98 o 
   6  13   3       35.43       32.10     30.30 o 
  -5  14   3       38.99       30.66     19.19 o 
  -4  14   3      131.18      156.76     54.41 o 
  -3  14   3      187.72      251.56     39.24 o 
  -2  14   3       21.39       12.69     17.95 o 
  -1  14   3        1.25       -4.54      9.67 o 
   0  14   3       48.76       42.42     31.22 o 
   1  14   3       69.94       85.42     50.87 o 
   2  14   3       20.27       22.51     11.91 o 
   3  14   3      273.18      409.28     43.23 o 
   4  14   3       17.18       22.77     25.36 o 
   5  14   3      117.29      137.44     31.49 o 
  -1  15   3       61.09       66.99     58.48 o 
   0  15   3       28.54       26.47     22.77 o 
   1  15   3      237.45      397.99     56.13 o 
 -12   0   4       18.97       37.47     39.00 o 
 -10   0   4       22.47       18.12     16.29 o 
  -8   0   4       16.64        5.68     23.77 o 
  -6   0   4      112.84      106.65     42.59 o 
  -2   0   4        0.36        3.92      3.35 o 
   0   0   4     7582.26     8671.88    518.88 o 
   2   0   4      309.68      328.34     21.38 o 
   4   0   4     1552.52     1432.68     21.63 o 
   6   0   4     5295.74     5925.39    317.02 o 
   8   0   4      368.62      364.95     47.47 o 
  10   0   4        1.87       13.90     15.48 o 
  12   0   4       91.36       81.55     42.89 o 
 -13   1   4       60.80       53.75     42.12 o 
 -12   1   4       89.58      130.04     69.13 o 
 -11   1   4      115.80      130.01     61.73 o 
 -10   1   4        2.91        7.43     11.89 o 
  -9   1   4     1079.05     1115.73    109.79 o 
  -8   1   4        5.78        4.72      5.08 o 
  -7   1   4      397.57      431.33     56.55 o 
  -6   1   4     2603.69     2835.54     74.67 o 
  -5   1   4      613.79      581.62     37.11 o 
  -4   1   4      163.55      129.84     15.71 o 
  -3   1   4     1227.01     1296.69     35.85 o 
  -2   1   4     3774.85     3841.20     80.89 o 
  -1   1   4      293.41      341.21     12.87 o 
   0   1   4     1019.93     1149.63     17.36 o 
   1   1   4      893.70      939.94     26.04 o 
   2   1   4      193.46      185.96      8.88 o 
   3   1   4     2267.96     2243.09     32.74 o 
   4   1   4      129.01      147.00      9.87 o 
   5   1   4        1.81        4.71      3.85 o 
   6   1   4     2427.16     2609.45     72.77 o 
   7   1   4       96.19       92.24     12.34 o 
   8   1   4       52.55       55.86     16.75 o 
   9   1   4       68.60       64.73     24.80 o 
  10   1   4       51.19       49.56     17.88 o 
  11   1   4      169.83      185.94     51.79 o 
  12   1   4       94.90      148.58     71.31 o 
  13   1   4        1.06       17.79     16.07 o 
 -13   2   4      148.63      113.74     73.47 o 
 -12   2   4        3.00        2.08     10.84 o 
 -11   2   4        4.66        3.29     12.70 o 
 -10   2   4       78.51       73.51     36.02 o 
  -9   2   4        6.24        7.63      8.26 o 
  -8   2   4      830.24      775.31     48.67 o 
  -7   2   4      266.09      253.32     15.14 o 
  -6   2   4      347.06      350.27     17.99 o 
  -5   2   4      389.73      348.45     27.73 o 
  -4   2   4        0.04        2.71      3.35 o 
  -3   2   4      706.22      694.40     14.86 o 
  -2   2   4       47.15       39.41      3.95 o 
  -1   2   4    11052.63     7604.20   1056.31 o 
   0   2   4     4075.27     4010.35    108.68 o 
   2   2   4     2604.28     2600.11     45.62 o 
   3   2   4     1955.10     1912.98     24.46 o 
   4   2   4      417.26      412.98     22.23 o 
   5   2   4     1757.63     1882.32     50.37 o 
   6   2   4      834.20      834.85     28.99 o 
   7   2   4      173.30      150.45     13.14 o 
   8   2   4      474.77      499.88     34.66 o 
   9   2   4       49.16       40.31     13.18 o 
  10   2   4       54.87       33.84     15.73 o 
  11   2   4       67.52       53.96     44.68 o 
  12   2   4      128.45       92.92     50.99 o 
  13   2   4       74.84       68.06     35.83 o 
 -13   3   4      113.41       95.21    108.08 o 
 -12   3   4       60.40       69.47     32.26 o 
 -11   3   4       55.28       64.15     25.23 o 
 -10   3   4        6.33        7.71     12.35 o 
  -9   3   4     1195.76     1237.30     94.22 o 
  -8   3   4       52.96       41.85     20.23 o 
  -7   3   4      303.04      280.49     30.89 o 
  -6   3   4      241.74      209.72     20.81 o 
  -5   3   4      194.43      202.68     32.69 o 
  -4   3   4     2500.70     2392.85     71.06 o 
  -3   3   4     4422.03     4342.47    107.68 o 
  -2   3   4      896.06      904.95     12.42 o 
  -1   3   4       62.42       52.91      4.43 o 
   0   3   4     4311.04     3847.45    104.29 o 
   1   3   4     2783.24     2673.81     87.38 o 
   2   3   4      806.93      861.02     10.99 o 
   3   3   4       12.61       13.74      3.98 o 
   4   3   4      720.15      721.02     16.43 o 
   5   3   4      215.88      191.99     16.09 o 
   6   3   4       51.84       58.19     15.47 o 
   7   3   4       11.60        7.90      4.69 o 
   8   3   4        0.01        3.97      5.75 o 
   9   3   4      495.02      503.10     38.80 o 
  10   3   4       27.28       24.11     16.19 o 
  11   3   4      493.48      513.88     56.17 o 
  12   3   4        1.27        9.89     15.01 o 
  13   3   4        0.51       12.84     13.89 o 
 -12   4   4        8.41       18.80     13.60 o 
 -11   4   4       15.92       10.42     10.96 o 
 -10   4   4      201.41      175.33     26.80 o 
  -9   4   4       89.86      114.46     62.47 o 
  -8   4   4     1384.30     1257.39    149.66 o 
  -7   4   4      170.41      158.85     26.78 o 
  -6   4   4      623.22      634.09     49.08 o 
  -5   4   4      778.96      773.95     34.86 o 
  -4   4   4     4176.57     4070.53    237.22 o 
  -3   4   4        7.59        5.22      3.23 o 
  -2   4   4      106.49       83.72      5.02 o 
  -1   4   4      645.11      623.64     23.19 o 
   0   4   4      183.44      133.26      7.15 o 
   1   4   4     4056.19     3716.57    111.96 o 
   2   4   4     1494.45     1721.81     36.65 o 
   3   4   4      486.53      539.56     28.48 o 
   4   4   4       24.25       16.08      5.57 o 
   5   4   4      508.96      484.99     21.99 o 
   6   4   4      566.23      549.44     15.59 o 
   7   4   4     1853.15     1341.12    322.83 o 
   8   4   4     2288.43     2485.93    110.89 o 
   9   4   4        6.75       11.56      9.84 o 
  10   4   4       35.98       44.78     26.62 o 
  11   4   4       99.43       94.22     68.98 o 
  12   4   4       57.58       57.15     38.31 o 
 -12   5   4       53.71       75.81     38.43 o 
 -11   5   4       35.14       16.21     15.16 o 
 -10   5   4      136.04      146.94     44.53 o 
  -9   5   4       55.44       61.48     26.27 o 
  -8   5   4       87.36       61.65     17.89 o 
  -7   5   4       24.09       12.05     12.37 o 
  -6   5   4      821.83      808.90     51.74 o 
  -5   5   4      293.03      293.01     25.72 o 
  -4   5   4      106.28       93.18      6.45 o 
  -3   5   4     1412.64     1613.36     31.57 o 
  -2   5   4      331.48      334.77     15.64 o 
  -1   5   4      193.62      186.19     10.87 o 
   0   5   4       30.56       27.08      4.08 o 
   1   5   4       20.40       21.33      6.29 o 
   2   5   4      636.72      740.60     27.31 o 
   3   5   4      848.68      871.32     43.99 o 
   4   5   4      486.56      473.90     24.87 o 
   5   5   4        1.17        2.40      3.52 o 
   6   5   4     1129.24     1156.65     40.40 o 
   7   5   4       32.67       23.75      7.19 o 
   8   5   4      807.28      814.41     67.46 o 
   9   5   4       10.91        8.10     19.86 o 
  10   5   4      133.68      127.37     63.89 o 
  11   5   4        8.77       13.54     16.30 o 
  12   5   4      352.19      448.23     78.29 o 
 -12   6   4       31.57       25.69     14.19 o 
 -11   6   4       32.83       38.19     23.04 o 
 -10   6   4        0.21        7.59     11.17 o 
  -9   6   4      101.35       82.96     30.25 o 
  -8   6   4       12.46       45.30     49.67 o 
  -7   6   4       62.45       61.83     24.05 o 
  -6   6   4       39.48       36.24     15.62 o 
  -5   6   4       28.76       26.29      8.42 o 
  -4   6   4      347.31      368.99     24.65 o 
  -3   6   4      170.67      186.00      8.33 o 
  -2   6   4      379.28      340.56     18.19 o 
  -1   6   4      403.64      320.53     17.83 o 
   0   6   4     1506.55     1491.97     31.43 o 
   1   6   4     1292.47     1313.64     80.51 o 
   2   6   4        1.65        3.36      3.97 o 
   3   6   4      717.46      710.99     28.18 o 
   4   6   4       64.32       74.27     14.95 o 
   5   6   4       82.92      101.91     12.88 o 
   6   6   4      831.57      919.16     47.70 o 
   7   6   4      849.74      837.50     51.54 o 
   8   6   4       53.69       56.63     27.04 o 
   9   6   4       20.55       16.81     16.74 o 
  10   6   4       32.71       24.05     25.51 o 
  11   6   4        5.46        9.97     11.06 o 
  12   6   4        8.79        7.22     14.57 o 
 -11   7   4        8.88        5.54     14.78 o 
 -10   7   4       29.91       12.61      9.63 o 
  -9   7   4      283.82      299.34     59.12 o 
  -8   7   4       14.03       14.72      9.41 o 
  -7   7   4       40.63       42.09     19.01 o 
  -6   7   4      353.53      398.01     29.94 o 
  -5   7   4       20.25       23.44     15.03 o 
  -4   7   4      113.02      109.08     10.79 o 
  -3   7   4       16.30       19.73      6.75 o 
  -2   7   4        9.60       18.51      4.74 o 
  -1   7   4       36.82       39.77     15.28 o 
   0   7   4      791.82      807.12     33.44 o 
   1   7   4      198.26      185.53     18.83 o 
   2   7   4      187.09      174.25      8.91 o 
   3   7   4      123.97      115.25     17.49 o 
   4   7   4      151.24      147.82     12.37 o 
   5   7   4      715.60      750.05     42.69 o 
   6   7   4      421.42      451.80     22.64 o 
   7   7   4      400.27      426.23     34.71 o 
   8   7   4      630.70      682.63     76.96 o 
   9   7   4      209.56      245.19     56.69 o 
  10   7   4       71.31      103.61     54.87 o 
  11   7   4      663.67      942.27     97.02 o 
 -11   8   4      137.23       87.60     38.76 o 
 -10   8   4       31.98       28.93     22.26 o 
  -9   8   4        8.81        9.38     13.27 o 
  -8   8   4      115.71      153.35     50.28 o 
  -7   8   4      577.50      659.25     41.42 o 
  -6   8   4      114.20      113.87     36.33 o 
  -5   8   4      992.88      987.98     56.18 o 
  -4   8   4       25.79       21.91      6.43 o 
  -3   8   4      118.81      111.71      9.46 o 
  -2   8   4       64.74       54.47     11.83 o 
   0   8   4       11.48       10.45      6.43 o 
   1   8   4     1324.04     1399.66     76.15 o 
   2   8   4      280.08      222.55     17.37 o 
   3   8   4        9.76        6.73      3.89 o 
   4   8   4       21.55       21.49      7.90 o 
   5   8   4      275.60      282.23     24.39 o 
   6   8   4        2.28        6.27      5.75 o 
   7   8   4       64.15       66.55     30.10 o 
   8   8   4      160.64      163.66     78.14 o 
   9   8   4      187.59      241.85     37.31 o 
  10   8   4        0.63       -0.76     11.10 o 
  11   8   4       61.18       35.00     31.32 o 
 -10   9   4      313.43      368.82     54.90 o 
  -9   9   4      188.33      181.06     67.74 o 
  -8   9   4      100.23       72.47     33.42 o 
  -7   9   4        4.86        7.79      7.57 o 
  -6   9   4        2.16        6.17      8.13 o 
  -5   9   4       13.33        8.21      6.73 o 
  -4   9   4      257.20      243.19     39.19 o 
  -3   9   4      202.00      209.45     21.17 o 
  -2   9   4      100.66       95.85     23.42 o 
  -1   9   4      108.90      101.05     17.18 o 
   0   9   4      159.18      165.97     22.35 o 
   1   9   4      205.18      210.33     17.84 o 
   2   9   4      251.98      240.22     19.83 o 
   3   9   4       13.10       21.16      5.74 o 
   4   9   4      364.02      355.74     23.55 o 
   5   9   4        3.07        7.66      5.64 o 
   6   9   4       25.73       27.31     11.04 o 
   7   9   4        6.99       11.14      8.62 o 
   8   9   4       57.09       67.59     24.78 o 
   9   9   4        0.22       10.65     11.47 o 
  10   9   4       10.67       19.54     16.45 o 
  -9  10   4      108.52      123.21     38.00 o 
  -8  10   4      193.31      222.40     43.74 o 
  -7  10   4       85.39       88.78     38.78 o 
  -6  10   4        4.73        3.60      8.85 o 
  -5  10   4      261.24      243.21     37.31 o 
  -4  10   4      113.85       98.54     33.13 o 
  -3  10   4      153.08      139.83     20.11 o 
  -2  10   4     1442.29     1593.07     96.88 o 
  -1  10   4        1.44       70.72     84.06 o 
   0  10   4     1063.74     1233.16     68.58 o 
   1  10   4      244.76      250.21     22.91 o 
   2  10   4     1139.22     1167.19     66.02 o 
   3  10   4      106.36       97.53     21.99 o 
   4  10   4       15.22       27.33      9.52 o 
   5  10   4       13.77        6.76      4.95 o 
   6  10   4      342.02      382.24     37.53 o 
   7  10   4      135.72      148.87     21.64 o 
   8  10   4       11.54       16.44     11.54 o 
   9  10   4        5.55        7.26      9.32 o 
  -9  11   4       11.70       12.44     14.73 o 
  -8  11   4       16.77       17.41     13.80 o 
  -7  11   4        0.43        3.79      8.01 o 
  -6  11   4       85.78       97.49     35.63 o 
  -5  11   4        0.02       10.84      9.91 o 
  -4  11   4      422.02      402.95     33.65 o 
  -3  11   4        4.68        5.46      7.52 o 
  -2  11   4      175.34      189.98     25.83 o 
  -1  11   4        6.91       10.37     11.15 o 
   0  11   4      106.74      100.91     47.84 o 
   1  11   4      238.61      265.97     23.98 o 
   2  11   4      207.03      222.14     22.82 o 
   3  11   4      204.35      196.83     19.02 o 
   4  11   4        5.67        7.70      6.57 o 
   5  11   4       54.78       50.75     17.99 o 
   6  11   4       59.06       62.04     27.67 o 
   7  11   4      132.48      128.44     40.42 o 
   8  11   4      237.38      294.55     27.71 o 
   9  11   4       17.77       15.30     19.81 o 
  -7  12   4       58.55       62.79     34.92 o 
  -6  12   4       52.64       47.69     25.94 o 
  -5  12   4       32.44       37.88     22.47 o 
  -4  12   4       82.49       79.97     35.34 o 
  -3  12   4       55.62       53.88     21.37 o 
  -2  12   4      318.62      362.84     27.21 o 
  -1  12   4      195.94      222.41     21.83 o 
   0  12   4      270.01      300.64     27.94 o 
   1  12   4       69.20       85.05     36.84 o 
   2  12   4      214.60      221.01     21.23 o 
   3  12   4      258.58      267.74     30.34 o 
   4  12   4        1.10        5.47      8.84 o 
   5  12   4      147.55      161.41     16.92 o 
   6  12   4       33.55       41.36     19.80 o 
   7  12   4       31.35       39.36     23.71 o 
  -6  13   4        0.38        0.23     11.83 o 
  -5  13   4       16.37       21.24     20.33 o 
  -4  13   4        4.72        5.28      8.22 o 
  -3  13   4       85.82       64.37     31.19 o 
  -2  13   4       22.14       17.38      9.42 o 
  -1  13   4       10.05        6.95      8.30 o 
   0  13   4        0.07        2.49     15.17 o 
   1  13   4        0.06        3.06     10.18 o 
   2  13   4       60.47       58.57     22.07 o 
   3  13   4       83.24       82.18     32.76 o 
   4  13   4       12.07        8.47      8.28 o 
   5  13   4        7.82        6.20     10.10 o 
   6  13   4       14.66       12.47     14.21 o 
  -4  14   4       25.38       17.28     22.57 o 
  -3  14   4        1.49        4.45     12.75 o 
  -2  14   4      137.11      182.90     31.23 o 
  -1  14   4       70.71       53.57     42.61 o 
   0  14   4      169.12      268.93     48.94 o 
   1  14   4       67.22       64.23     36.85 o 
   2  14   4       68.37       87.67     40.12 o 
   3  14   4       95.10       86.29     62.98 o 
   4  14   4        1.62        9.50     11.44 o 
 -13   0   5      107.52       71.24     70.91 o 
 -11   0   5       38.22       42.89     37.17 o 
  -9   0   5        0.17        7.88     18.38 o 
  -7   0   5      404.02      465.73     54.36 o 
  -5   0   5     8843.41     9889.10    111.77 o 
  -3   0   5        7.57       18.24      6.55 o 
  -1   0   5      651.66      766.48     29.38 o 
   1   0   5       38.52       38.24      5.89 o 
   3   0   5     1421.11     1417.90     25.83 o 
   5   0   5     1207.07     1317.93     28.92 o 
   7   0   5       32.71       32.88     16.21 o 
  11   0   5      183.05      170.94     18.46 o 
  13   0   5      127.61      140.03    159.31 o 
 -13   1   5       23.45       29.76     15.69 o 
 -12   1   5        0.34        3.37     14.88 o 
 -11   1   5      154.59      137.41     25.90 o 
 -10   1   5        0.30        5.29     13.88 o 
  -9   1   5       91.32       79.36     24.44 o 
  -8   1   5     1238.63     1201.72     49.19 o 
  -7   1   5       85.00       82.39      9.62 o 
  -6   1   5        0.06       -1.02      5.29 o 
  -5   1   5      310.51      326.00     27.14 o 
  -4   1   5      505.51      618.11     18.57 o 
  -3   1   5     1482.79     1688.27     44.79 o 
  -2   1   5      249.20      308.29     13.44 o 
  -1   1   5      892.68     1042.87     26.81 o 
   0   1   5      479.78      618.69     19.65 o 
   1   1   5     2079.07     2228.63     31.62 o 
   2   1   5      164.94      184.05     10.17 o 
   3   1   5      253.97      224.69     11.71 o 
   4   1   5      199.00      194.43     12.55 o 
   5   1   5      924.37      878.72     43.69 o 
   6   1   5       40.67       43.94      7.55 o 
   7   1   5     1120.70     1199.26     49.21 o 
   8   1   5        3.34        6.83      5.80 o 
   9   1   5     1089.45     1204.87     55.68 o 
  10   1   5      495.79      480.96     36.64 o 
  11   1   5        6.73        7.71      8.75 o 
  12   1   5        0.03       14.10     20.15 o 
  13   1   5      171.95      231.84     64.61 o 
 -13   2   5       70.55       82.37     59.34 o 
 -12   2   5       13.67        9.75     12.11 o 
 -11   2   5        2.70        0.82      8.39 o 
 -10   2   5      237.40      195.39     44.79 o 
  -9   2   5      127.96       82.45     43.75 o 
  -8   2   5        6.47        7.27      4.83 o 
  -7   2   5        1.77        2.40      1.89 o 
  -6   2   5     1268.15     1227.48     55.52 o 
  -5   2   5     2529.04     2685.27    142.64 o 
  -4   2   5       87.18       72.89      9.59 o 
  -3   2   5       54.05       67.76      6.67 o 
  -2   2   5      317.01      383.58     12.84 o 
  -1   2   5       39.69       43.50      2.80 o 
   0   2   5     1712.41     1762.14     36.44 o 
   1   2   5      201.31      178.95      7.98 o 
   2   2   5     8165.59     8706.18    177.51 o 
   3   2   5       32.37       30.08      5.29 o 
   4   2   5      649.33      660.13     14.49 o 
   5   2   5      561.24      586.39     31.24 o 
   6   2   5       45.47       48.74      8.23 o 
   7   2   5      294.92      283.91     14.82 o 
   8   2   5      175.51      146.29     13.54 o 
   9   2   5        6.19        5.88      5.65 o 
  10   2   5        0.23       11.13      9.69 o 
  11   2   5       13.90       16.35     15.50 o 
  12   2   5      198.80      184.59    109.00 o 
  13   2   5        0.00       20.69     22.69 o 
 -12   3   5        0.58       10.82      9.91 o 
 -11   3   5       12.49       17.67     17.18 o 
 -10   3   5        8.84       10.68     13.29 o 
  -9   3   5       16.35       -0.23     10.08 o 
  -8   3   5     2018.06     2225.88    122.40 o 
  -7   3   5      599.52      653.55     45.08 o 
  -6   3   5       90.69       86.99      4.00 o 
  -5   3   5      247.44      252.11     21.38 o 
  -4   3   5     1547.52     1499.74     40.05 o 
  -3   3   5     3270.79     3315.48    128.29 o 
  -2   3   5      537.29      582.58     20.38 o 
  -1   3   5       96.40       84.96      5.40 o 
   0   3   5      578.20      570.51     27.59 o 
   1   3   5      189.61      187.18      8.62 o 
   2   3   5      524.34      595.57     13.10 o 
   3   3   5     2296.55     2481.55     39.30 o 
   4   3   5      971.23      996.66     16.51 o 
   5   3   5        0.57        0.72      3.71 o 
   6   3   5       23.29       25.08     10.49 o 
   7   3   5       63.62       64.95     18.22 o 
   8   3   5       22.10       25.33     10.52 o 
   9   3   5      318.07      306.29     17.50 o 
  10   3   5     1105.55     1229.45     79.44 o 
  11   3   5      106.19       80.62     47.36 o 
  12   3   5        1.48        7.76     14.24 o 
 -12   4   5        5.10       11.28      9.76 o 
 -11   4   5      183.85      201.43     30.39 o 
 -10   4   5      107.60       75.57     30.98 o 
  -9   4   5      231.55      141.33     40.71 o 
  -8   4   5        2.05       -0.89     11.04 o 
  -7   4   5        0.58        5.70      7.58 o 
  -6   4   5       41.15       40.70     14.02 o 
  -5   4   5     1213.14     1213.90     86.81 o 
  -4   4   5     1483.57     1398.24     45.70 o 
  -3   4   5     1147.63     1153.45     31.81 o 
  -2   4   5        5.30        1.12      1.45 o 
  -1   4   5       25.73       35.44      3.80 o 
   0   4   5     2124.62     1881.78     47.89 o 
   1   4   5      519.45      495.72     21.12 o 
   2   4   5     4735.21     4833.30    144.24 o 
   3   4   5      842.89      844.78     34.21 o 
   4   4   5     1331.85     1450.10     25.47 o 
   5   4   5      205.82      191.78     14.31 o 
   6   4   5      415.19      417.13     16.93 o 
   7   4   5      417.23      393.88     20.56 o 
   8   4   5       23.48       18.70      6.95 o 
   9   4   5       20.81       18.70      9.36 o 
  10   4   5       29.27       29.35     19.59 o 
  11   4   5       72.66       42.70     26.04 o 
  12   4   5       18.97       30.62     21.01 o 
 -12   5   5       56.77       37.43     25.80 o 
 -11   5   5        4.52        8.83      8.27 o 
 -10   5   5        2.10       12.25     11.75 o 
  -9   5   5      370.72      338.28     31.23 o 
  -8   5   5       35.83       32.88     15.96 o 
  -7   5   5       51.61       53.34     19.60 o 
  -6   5   5       73.38       74.79     21.88 o 
  -5   5   5       63.94       48.93     17.72 o 
  -4   5   5       17.87       13.95      6.35 o 
  -3   5   5        0.24        2.66      1.85 o 
  -2   5   5      249.52      252.67     14.50 o 
  -1   5   5       49.63       81.78      7.57 o 
   0   5   5      349.59      333.12     16.18 o 
   1   5   5     1504.43     1537.48     69.22 o 
   2   5   5      240.28      247.99     19.59 o 
   3   5   5     4724.91     4924.48    119.27 o 
   4   5   5       42.15       39.76     11.26 o 
   5   5   5      978.54      969.70     38.41 o 
   6   5   5       12.36       12.92      5.95 o 
   7   5   5     2668.54     2638.72    226.54 o 
   8   5   5        6.91        4.39      5.42 o 
   9   5   5      133.44      128.27     56.19 o 
  10   5   5        6.14        7.49     11.26 o 
  11   5   5      264.43      283.19     69.90 o 
  12   5   5       25.92       16.60     19.21 o 
 -12   6   5       31.08       12.94     15.19 o 
 -11   6   5      121.82      118.61     24.75 o 
 -10   6   5       76.05       50.98     26.47 o 
  -9   6   5        0.34        5.23     12.38 o 
  -8   6   5       84.39       58.62     22.99 o 
  -7   6   5       29.28       34.51     11.71 o 
  -6   6   5      232.95      234.78     32.13 o 
  -5   6   5     1390.92     1509.72     67.21 o 
  -4   6   5      269.61      301.94     20.15 o 
  -3   6   5      320.45      263.21     27.34 o 
  -2   6   5      273.67      252.47     11.85 o 
  -1   6   5      155.36      150.24      7.32 o 
   0   6   5      592.55      541.38     28.81 o 
   1   6   5      768.37      767.56     49.67 o 
   2   6   5      464.37      396.21     17.90 o 
   3   6   5      351.51      304.94     18.24 o 
   4   6   5      203.82      199.00     15.99 o 
   5   6   5      640.54      623.92     24.43 o 
   6   6   5      477.53      428.50     23.39 o 
   7   6   5       11.87       18.14      9.03 o 
   8   6   5      284.95      301.66     16.00 o 
   9   6   5       21.41       19.09     11.76 o 
  10   6   5       34.62       16.26     13.06 o 
  11   6   5       58.24       82.20     42.17 o 
  12   6   5       39.58       50.06     23.78 o 
 -11   7   5        3.22       17.69     11.44 o 
 -10   7   5       50.15       34.07     27.07 o 
  -9   7   5        0.64        8.68     13.52 o 
  -8   7   5        8.59       16.64     11.45 o 
  -7   7   5        0.04        8.17      9.91 o 
  -6   7   5        0.11        2.63      8.01 o 
  -5   7   5       75.80       78.54     28.80 o 
  -4   7   5      365.94      393.74     24.98 o 
  -3   7   5      910.38      931.55     34.33 o 
  -2   7   5        0.05        1.32      2.65 o 
  -1   7   5       41.29       39.97     14.64 o 
   0   7   5      933.04      892.55     39.98 o 
   1   7   5      246.38      240.36     23.17 o 
   2   7   5      360.55      326.55     19.70 o 
   3   7   5       62.32       65.51     10.69 o 
   4   7   5     1453.88     1485.24     62.40 o 
   5   7   5        4.75        4.88      7.90 o 
   6   7   5      384.69      427.48     38.47 o 
   7   7   5      731.04      815.87     46.75 o 
   8   7   5      153.44      153.85     44.28 o 
   9   7   5       52.74       48.80     35.73 o 
  10   7   5      596.45      771.59     47.24 o 
  11   7   5       27.82       20.69     27.84 o 
 -11   8   5       15.00        9.92     12.12 o 
 -10   8   5      145.77      149.64     66.08 o 
  -9   8   5        0.15        7.50      8.91 o 
  -8   8   5       78.88       99.19     33.87 o 
  -7   8   5      151.26      184.60     28.57 o 
  -6   8   5       63.29       64.64     22.05 o 
  -5   8   5      212.66      206.15     17.52 o 
  -4   8   5      566.19      544.58     39.39 o 
  -3   8   5      457.12      429.38     20.88 o 
  -2   8   5      672.69      629.50     25.13 o 
  -1   8   5      114.90      108.55     16.32 o 
   0   8   5      580.13      563.71     35.65 o 
   1   8   5      265.59      239.11     23.83 o 
   2   8   5      342.76      357.72     28.16 o 
   3   8   5      136.71      121.35     27.15 o 
   4   8   5      453.45      515.94     62.43 o 
   5   8   5       32.64       19.27      9.73 o 
   6   8   5      189.29      191.42     27.07 o 
   7   8   5       27.71       26.37     17.42 o 
   8   8   5      424.39      447.91     41.51 o 
   9   8   5      269.78      372.14     52.47 o 
  10   8   5        0.66        6.69     10.02 o 
  11   8   5       12.68       13.66     17.30 o 
 -10   9   5       58.73       46.03     26.43 o 
  -9   9   5       58.65       38.98     17.95 o 
  -8   9   5       52.35       64.19     25.60 o 
  -7   9   5       51.98       36.43     17.24 o 
  -6   9   5       56.75       47.28     15.99 o 
  -5   9   5       11.10       12.58      6.26 o 
  -4   9   5      859.32      794.59     41.86 o 
  -3   9   5        1.61        6.84      4.87 o 
  -2   9   5     1353.68     1319.12     71.06 o 
  -1   9   5       64.07       65.66     23.43 o 
   0   9   5      273.21      273.34     31.69 o 
   1   9   5      651.79      634.20     57.23 o 
   2   9   5       79.82       72.90     18.71 o 
   3   9   5       62.04       71.94     18.12 o 
   4   9   5      982.04      990.91     56.31 o 
   5   9   5      370.46      352.33     28.10 o 
   6   9   5      361.68      378.01     26.23 o 
   7   9   5       14.40       17.78     17.49 o 
   8   9   5      161.70      200.11     37.83 o 
   9   9   5      129.15      154.89     28.47 o 
  10   9   5       86.96       66.19     47.02 o 
  -9  10   5       10.66       12.67     13.06 o 
  -8  10   5        1.76       10.35      9.30 o 
  -7  10   5       78.73       68.44     30.63 o 
  -6  10   5        3.84        5.05      8.41 o 
  -5  10   5      208.81      215.26     22.00 o 
  -4  10   5      326.68      354.59     29.91 o 
  -3  10   5       56.92       77.34     16.68 o 
  -2  10   5       76.90       89.89     32.29 o 
  -1  10   5      493.65      502.73     32.89 o 
   0  10   5       86.83       90.87     41.55 o 
   1  10   5       23.27       18.18      9.23 o 
   2  10   5      623.48      642.08     38.49 o 
   3  10   5      460.52      404.55     36.45 o 
   4  10   5        0.28        0.25      7.85 o 
   5  10   5       19.33       11.82      8.92 o 
   6  10   5        0.02       -3.59     12.20 o 
   7  10   5        3.97       12.56     10.70 o 
   8  10   5       31.13       24.32     17.46 o 
   9  10   5      156.82      175.92     42.93 o 
  -8  11   5       39.24       26.63     18.99 o 
  -7  11   5        0.46        2.95      9.60 o 
  -6  11   5        7.37       13.92     10.29 o 
  -5  11   5        0.15        5.07      8.47 o 
  -4  11   5      694.13      756.62     69.77 o 
  -3  11   5      314.42      367.29     53.96 o 
  -2  11   5     1142.07     1265.27     92.58 o 
  -1  11   5       95.77       85.32     39.33 o 
   0  11   5        1.67        6.26      8.69 o 
   1  11   5      423.29      501.70     30.56 o 
   2  11   5      195.81      194.90     24.07 o 
   3  11   5      141.34      106.43     36.24 o 
   4  11   5        6.98       10.76      9.15 o 
   5  11   5        3.19        6.79     11.25 o 
   6  11   5       37.70       58.51     30.46 o 
   7  11   5        0.29       -0.77     12.86 o 
   8  11   5       29.01       26.87     21.58 o 
  -7  12   5        1.60        8.54     10.78 o 
  -6  12   5        7.76       11.02      6.69 o 
  -5  12   5       21.56       24.25     12.48 o 
  -4  12   5       43.76       43.19     19.83 o 
  -3  12   5      123.02      100.71     39.34 o 
  -2  12   5       49.52       55.28     22.37 o 
  -1  12   5       60.36       48.38     20.56 o 
   1  12   5        2.54        9.45     10.36 o 
   2  12   5      203.04      230.66     24.03 o 
   3  12   5      111.82      116.05     16.45 o 
   4  12   5      279.59      315.32     27.17 o 
   5  12   5        0.28       -3.59     10.68 o 
   6  12   5      119.07      114.16     43.87 o 
   7  12   5       65.90       63.54     39.84 o 
  -6  13   5        0.08       -1.79     10.51 o 
  -5  13   5       12.97       15.26     14.57 o 
  -4  13   5       28.87       22.11     14.23 o 
  -3  13   5      166.29      221.06     33.74 o 
  -2  13   5        6.20        8.66      8.29 o 
  -1  13   5       24.24       28.29     19.04 o 
   0  13   5       34.52       39.61     23.27 o 
   1  13   5        8.69        7.48     11.56 o 
   2  13   5        1.17        8.82      7.29 o 
   3  13   5        0.12        4.36      6.77 o 
   4  13   5       83.33      126.59     24.60 o 
   5  13   5        7.10        8.13     12.63 o 
   6  13   5      211.89      296.06     35.26 o 
  -4  14   5       14.66       18.02     12.07 o 
  -3  14   5        8.13       10.08     15.37 o 
  -2  14   5      124.68      144.63     52.64 o 
  -1  14   5      111.35      158.41     26.40 o 
   0  14   5       21.81       20.02      9.83 o 
   1  14   5        7.77       12.18     10.99 o 
   2  14   5        3.22        0.68      7.89 o 
   3  14   5       11.99       12.79     12.27 o 
   4  14   5      126.26      131.34     58.29 o 
 -12   0   6      306.62      368.52     60.87 o 
 -10   0   6       25.26        8.34     18.72 o 
  -8   0   6      641.27      742.32     72.34 o 
  -6   0   6       16.52       16.98      7.44 o 
  -4   0   6     2202.98     2580.94    108.16 o 
  -2   0   6      218.91      273.60     17.35 o 
   0   0   6     2367.25     2626.69     38.01 o 
   2   0   6     2219.32     1982.23     49.96 o 
   4   0   6     2039.80     2156.36     85.49 o 
   6   0   6       70.88       53.45     25.76 o 
   8   0   6     1370.03     1434.75     84.91 o 
  10   0   6        0.11       17.52     20.88 o 
  12   0   6       17.64       21.84     36.17 o 
 -12   1   6        9.29       12.68     12.98 o 
 -11   1   6       11.03       25.99     13.97 o 
 -10   1   6       19.47       24.07     16.52 o 
  -9   1   6       44.27       25.83     11.17 o 
  -8   1   6      398.44      411.14     23.80 o 
  -7   1   6        8.83       16.55      7.05 o 
  -6   1   6     2052.35     2543.86    137.26 o 
  -5   1   6      160.69      164.90     18.04 o 
  -4   1   6       14.97        6.99      4.01 o 
  -3   1   6     1084.63     1168.20     29.64 o 
  -2   1   6     5445.17     6113.13     63.42 o 
  -1   1   6      431.54      470.43      8.78 o 
   0   1   6      618.86      675.02     18.96 o 
   1   1   6      277.49      302.28     13.85 o 
   2   1   6     1256.07     1382.53     25.61 o 
   3   1   6      878.40      893.67     22.85 o 
   4   1   6     4411.86     4653.95     58.47 o 
   5   1   6       10.97        8.31      5.44 o 
   6   1   6      217.86      171.94     11.39 o 
   7   1   6       22.58       23.45      8.41 o 
   8   1   6      472.91      525.90     24.99 o 
   9   1   6      433.47      402.12     28.78 o 
  10   1   6      277.14      304.48     23.25 o 
  11   1   6        5.35       15.08      9.91 o 
  12   1   6       87.14       46.68     35.65 o 
 -12   2   6       12.41       12.51     13.28 o 
 -11   2   6       39.45       32.86     16.62 o 
 -10   2   6        5.77       16.74     13.19 o 
  -9   2   6        6.13       19.55     17.51 o 
  -8   2   6       56.90       53.56     14.98 o 
  -7   2   6      912.53      925.61     45.75 o 
  -6   2   6       68.19       69.05     18.81 o 
  -5   2   6      134.32      138.07     13.61 o 
  -4   2   6      384.98      470.71     39.07 o 
  -3   2   6      420.18      504.15     19.89 o 
  -2   2   6       46.70       47.27      4.69 o 
  -1   2   6       83.90       96.40      5.60 o 
   0   2   6      306.91      378.75      8.91 o 
   1   2   6      516.34      530.27     10.13 o 
   2   2   6     7437.82     7869.30    156.91 o 
   3   2   6       12.30       21.30      5.71 o 
   4   2   6       20.08       20.17      8.68 o 
   5   2   6      351.29      302.21     21.93 o 
   6   2   6       52.52       57.13     14.70 o 
   7   2   6       92.58       82.71     16.52 o 
   8   2   6      760.11      795.90     40.08 o 
   9   2   6     3076.69     3859.99    109.82 o 
  10   2   6       34.48       15.68     11.46 o 
  11   2   6      167.81      180.65     53.77 o 
  12   2   6       21.06       33.70     21.39 o 
 -12   3   6        0.61        6.36      8.69 o 
 -11   3   6       33.33       28.55     17.06 o 
 -10   3   6       11.93       33.70     33.78 o 
  -9   3   6       60.60       59.18     24.64 o 
  -8   3   6      993.19      913.38    141.17 o 
  -7   3   6       76.22       75.78     11.28 o 
  -6   3   6       78.75       83.52      9.84 o 
  -5   3   6      268.65      259.52     18.46 o 
  -4   3   6       80.85       76.13      8.74 o 
  -3   3   6       99.53       53.02      5.58 o 
  -2   3   6     1730.84     1964.42     34.60 o 
  -1   3   6      862.33      863.84     31.81 o 
   0   3   6     2155.96     2281.04     75.78 o 
   1   3   6        4.95        3.54      2.10 o 
   2   3   6      966.07     1022.53     48.80 o 
   3   3   6      363.88      305.74     19.41 o 
   4   3   6       88.03      123.31     15.44 o 
   5   3   6      235.03      214.60     13.97 o 
   6   3   6      666.61      708.12     32.79 o 
   7   3   6       76.32       81.61     12.70 o 
   8   3   6      847.66      899.87     52.49 o 
   9   3   6      873.31      986.45    157.68 o 
  10   3   6       40.09       40.07     13.59 o 
  11   3   6       10.62       19.24     15.15 o 
  12   3   6       24.60       21.70     20.50 o 
 -12   4   6        0.35       16.43     10.69 o 
 -11   4   6       78.68       68.77     32.08 o 
 -10   4   6        3.66        9.71      9.05 o 
  -9   4   6      304.11      296.58     60.54 o 
  -8   4   6     2036.27     2619.04    125.38 o 
  -7   4   6       12.95        3.70     13.04 o 
  -6   4   6        0.67       13.12     11.34 o 
  -5   4   6      644.08      644.57     57.66 o 
  -4   4   6       23.82       27.34      4.03 o 
  -3   4   6     1608.51     1691.33     51.55 o 
  -2   4   6      100.06       71.78      6.61 o 
  -1   4   6      190.17      181.77     10.13 o 
   0   4   6      405.76      400.21     20.86 o 
   1   4   6        5.32        1.90      2.32 o 
   2   4   6    12758.06    13326.44     70.59 o 
   3   4   6       84.06       44.56      8.83 o 
   4   4   6        1.23       -1.75      5.72 o 
   5   4   6       47.44       44.34     12.48 o 
   6   4   6        0.10        4.84      4.69 o 
   7   4   6       88.30       81.84     21.30 o 
   8   4   6      144.76      135.15     12.58 o 
   9   4   6      236.40      228.68     19.70 o 
  10   4   6      117.76      101.94     56.41 o 
  11   4   6        0.28       18.95     25.42 o 
  12   4   6       17.07       18.75     14.57 o 
 -12   5   6       48.82       21.39     21.54 o 
 -11   5   6       17.79       15.83     14.37 o 
 -10   5   6       21.32       23.19     12.85 o 
  -9   5   6      321.52      339.98     34.69 o 
  -8   5   6     1349.12     1295.48     86.04 o 
  -7   5   6      221.39      199.25     23.54 o 
  -6   5   6      528.03      547.99     34.72 o 
  -5   5   6       11.93       12.72      7.30 o 
  -4   5   6       96.13       74.74      9.78 o 
  -3   5   6      809.03      817.99     22.12 o 
  -2   5   6      899.44      821.65     32.31 o 
  -1   5   6       11.61        7.16      2.53 o 
   0   5   6      839.64      876.14     27.88 o 
   1   5   6      825.29      990.18     58.27 o 
   2   5   6        0.23        2.88      3.22 o 
   3   5   6      713.03      724.42     22.89 o 
   4   5   6      349.13      344.29     20.47 o 
   5   5   6       56.20       54.71     15.66 o 
   6   5   6      428.60      414.71     21.19 o 
   7   5   6       91.03       91.88     11.71 o 
   8   5   6     1044.27     1021.93     61.18 o 
   9   5   6       27.11       22.05     11.58 o 
  10   5   6       11.78       17.83     19.61 o 
  11   5   6      161.16      161.70     84.59 o 
  12   5   6        8.70       13.15     14.33 o 
 -11   6   6       33.29       27.50     14.49 o 
 -10   6   6       64.57      152.72     60.44 o 
  -9   6   6       26.92       23.69     14.04 o 
  -8   6   6      484.52      487.81     31.20 o 
  -7   6   6       82.51       86.71     31.21 o 
  -6   6   6        9.77       16.86      8.51 o 
  -5   6   6       46.48       45.49     14.76 o 
  -4   6   6       14.43       19.39      6.76 o 
  -3   6   6       10.48       13.13      3.56 o 
  -2   6   6        0.24        2.22      2.49 o 
  -1   6   6        9.49        8.47      3.24 o 
   0   6   6      391.23      394.35     18.31 o 
   1   6   6       34.12       20.40      6.29 o 
   2   6   6        4.68        2.55      5.40 o 
   3   6   6      388.58      449.35     22.08 o 
   4   6   6      326.65      354.79     15.76 o 
   5   6   6       54.67       55.31     16.07 o 
   6   6   6       32.61       29.26      9.66 o 
   7   6   6        1.64        6.12      4.93 o 
   8   6   6        0.95       -4.11      6.88 o 
   9   6   6      201.64      217.64     35.46 o 
  10   6   6       42.51       26.68     19.48 o 
  11   6   6        4.52       -0.43     20.18 o 
 -11   7   6      131.57       91.98     58.26 o 
 -10   7   6        0.01        0.90     13.19 o 
  -9   7   6       42.49       45.48     19.35 o 
  -8   7   6       76.54       69.23     24.06 o 
  -7   7   6       18.93       10.96      6.70 o 
  -6   7   6       30.01       20.95      7.79 o 
  -5   7   6      267.51      269.86     22.56 o 
  -4   7   6      247.20      250.76     10.73 o 
  -3   7   6      278.12      252.49     21.05 o 
  -2   7   6      825.48      772.04     34.01 o 
  -1   7   6      276.16      258.94     20.73 o 
   0   7   6      827.40      821.64     60.85 o 
   1   7   6       42.38       46.60      8.59 o 
   2   7   6      217.97      216.57     13.67 o 
   3   7   6     1113.91     1054.07     55.35 o 
   4   7   6      616.17      603.53     28.23 o 
   5   7   6       83.34       89.63     25.61 o 
   6   7   6        5.76        3.65      4.54 o 
   7   7   6      131.18      147.07     21.71 o 
   8   7   6       44.03       31.68     21.91 o 
   9   7   6       22.68       21.50     24.32 o 
  10   7   6      176.45      194.10     75.59 o 
  11   7   6      111.32      119.45     77.96 o 
 -10   8   6        3.92       13.01     12.62 o 
  -9   8   6       33.26       34.48     19.07 o 
  -8   8   6      128.98      122.33     31.90 o 
  -7   8   6      267.97      308.23     34.30 o 
  -6   8   6       30.24       22.88      9.00 o 
  -5   8   6        4.68        8.55      7.53 o 
  -4   8   6       25.57       20.01      6.27 o 
  -3   8   6      363.65      331.08     21.96 o 
  -2   8   6     2304.67     2290.06     70.44 o 
  -1   8   6      552.56      536.41     35.17 o 
   0   8   6       40.74       36.79     17.80 o 
   1   8   6      120.26      132.88     28.18 o 
   2   8   6      494.41      476.64     49.05 o 
   3   8   6        3.54        4.46      3.35 o 
   4   8   6       13.73       12.83      7.24 o 
   5   8   6       39.38       29.13      9.51 o 
   6   8   6      315.84      317.79     17.68 o 
   7   8   6      111.23       90.72     18.78 o 
   8   8   6        1.68        6.44     10.10 o 
   9   8   6       16.79       18.19     12.29 o 
  10   8   6       13.00       -0.89     19.20 o 
 -10   9   6      115.91       90.30     48.77 o 
  -9   9   6      167.69      169.28     34.16 o 
  -8   9   6        5.19       12.81     10.37 o 
  -7   9   6       21.20       26.41     11.18 o 
  -6   9   6        7.36       11.21      6.20 o 
  -5   9   6       66.60       57.65     18.03 o 
  -4   9   6      168.53      148.57     23.28 o 
  -3   9   6       23.53       12.95      7.77 o 
  -2   9   6       67.04       67.05     22.88 o 
  -1   9   6      586.88      604.89     36.78 o 
   0   9   6     1702.05     1896.86    208.05 o 
   1   9   6      220.14      230.44     17.72 o 
   2   9   6        3.51        6.34      7.04 o 
   3   9   6      104.02      113.10     19.19 o 
   4   9   6      228.14      190.17     17.35 o 
   5   9   6       97.68       87.02      9.95 o 
   6   9   6       42.82       57.37     20.42 o 
   7   9   6       24.72       27.11     15.92 o 
   8   9   6       35.62       31.47     20.68 o 
   9   9   6        4.08       11.18     18.84 o 
  10   9   6       32.22       22.97     19.77 o 
  -9  10   6        0.03        2.39      7.31 o 
  -8  10   6        0.46        7.41      7.94 o 
  -7  10   6        0.10        3.69     11.77 o 
  -6  10   6        2.13        6.68      8.05 o 
  -5  10   6      147.22      152.09     19.28 o 
  -4  10   6      349.99      356.28     36.04 o 
  -3  10   6       34.76       39.23     12.26 o 
  -2  10   6     1900.99     2007.20    147.14 o 
  -1  10   6      818.32      871.76     81.45 o 
   0  10   6       54.68       46.15     14.50 o 
   1  10   6      215.82      221.49     19.25 o 
   2  10   6       30.94       35.10     11.95 o 
   3  10   6       83.83       91.12     11.99 o 
   4  10   6        5.71        8.06      6.71 o 
   5  10   6       66.50       62.80     21.66 o 
   6  10   6        0.68        5.26      6.17 o 
   7  10   6       78.44       60.27     36.20 o 
   8  10   6       63.63       58.28     40.39 o 
   9  10   6        4.93        5.34     11.37 o 
  -8  11   6        4.32        9.94     12.78 o 
  -7  11   6      118.50      112.10     46.79 o 
  -6  11   6        1.62        6.58      5.47 o 
  -5  11   6       37.79       39.41     19.68 o 
  -4  11   6       36.79       19.74     10.35 o 
  -3  11   6      390.15      413.03     25.10 o 
  -2  11   6      323.78      326.32     40.17 o 
  -1  11   6       26.85       19.57      9.25 o 
   0  11   6       48.93       56.74     27.98 o 
   1  11   6      190.40      190.98     29.81 o 
   2  11   6      198.03      279.11     31.24 o 
   3  11   6      125.59      116.15     13.74 o 
   4  11   6       14.92       15.32     10.24 o 
   5  11   6        0.68        8.00      6.92 o 
   6  11   6       47.70       55.14     33.18 o 
   7  11   6        0.29        3.30     16.68 o 
   8  11   6       86.14       83.25     51.90 o 
  -7  12   6        1.58        6.84      7.69 o 
  -6  12   6        5.01        6.73      7.64 o 
  -5  12   6        0.39        5.09      4.99 o 
  -4  12   6      119.03      106.83     51.62 o 
  -3  12   6      160.44      170.26     30.40 o 
  -2  12   6       53.64       47.71     17.56 o 
  -1  12   6        3.73        6.70      7.63 o 
   0  12   6       98.24       78.57     24.01 o 
   1  12   6       32.07       31.23     15.09 o 
   2  12   6        3.62        4.87      8.92 o 
   3  12   6        4.20        6.36      7.57 o 
   4  12   6       78.03       84.58     32.50 o 
   5  12   6       34.86       49.42     34.05 o 
   6  12   6       12.27       11.70     16.51 o 
   7  12   6       97.49       70.36     49.37 o 
  -6  13   6        2.63       10.41     15.86 o 
  -5  13   6       42.33       47.71     22.13 o 
  -4  13   6        1.54        6.77      7.60 o 
  -3  13   6      214.30      253.76     44.58 o 
  -2  13   6        4.75       -2.88      9.84 o 
  -1  13   6       81.42       92.18     30.23 o 
   0  13   6       65.36       71.16     37.53 o 
   1  13   6       57.04       86.49     42.71 o 
   2  13   6       80.89      103.00     45.81 o 
   3  13   6       24.70       26.82     16.37 o 
   4  13   6       10.35       11.56     12.65 o 
   5  13   6       69.08       82.90     47.37 o 
   6  13   6       41.50       57.98     58.34 o 
  -3  14   6       34.11       21.48     15.94 o 
  -2  14   6       34.49       53.06     58.01 o 
  -1  14   6        0.82       10.51     15.23 o 
   0  14   6       13.72       20.91     12.73 o 
   1  14   6       33.99       40.34     24.57 o 
   2  14   6       17.07        6.71     10.15 o 
   3  14   6        2.94        7.16      8.74 o 
 -11   0   7       59.37       53.29     36.22 o 
  -9   0   7      184.53      154.56     23.13 o 
  -7   0   7     1011.33     1350.78     61.36 o 
  -5   0   7     3798.64     4336.50    371.19 o 
  -3   0   7       69.90       93.29     11.15 o 
  -1   0   7       20.63       38.66      5.56 o 
   1   0   7        0.25        2.22      3.50 o 
   3   0   7     7832.61     8013.82    256.27 o 
   5   0   7       99.56       88.30     33.25 o 
   7   0   7      358.10      354.02     28.03 o 
   9   0   7      313.62      411.50     75.88 o 
  11   0   7     1252.28     1383.15     77.13 o 
 -12   1   7        4.18        8.01     11.07 o 
 -11   1   7       31.41       34.49     17.07 o 
 -10   1   7      231.80      198.45     21.81 o 
  -9   1   7       62.55       52.21     14.89 o 
  -8   1   7      163.12      175.25     22.12 o 
  -7   1   7    13483.21    15987.01    520.92 o 
  -6   1   7      535.40      588.09     39.90 o 
  -5   1   7       10.45        4.18      5.34 o 
  -4   1   7      782.80      979.89     17.62 o 
  -3   1   7      794.42      895.15     12.86 o 
  -2   1   7     2770.65     3090.70     34.25 o 
  -1   1   7       80.65       69.08      7.92 o 
   0   1   7      721.80      844.88     23.75 o 
   1   1   7     1413.43     1587.71     29.11 o 
   2   1   7       14.09       25.65      6.00 o 
   3   1   7      648.62      666.99     17.43 o 
   4   1   7       33.48       34.20      8.85 o 
   5   1   7        8.54       15.71      5.44 o 
   6   1   7      282.52      266.13     14.15 o 
   7   1   7       13.58        9.73      7.33 o 
   8   1   7      151.54      145.63     25.10 o 
   9   1   7      725.40      781.17     34.87 o 
  10   1   7       12.76        8.49      8.40 o 
  11   1   7       37.89       44.40     26.45 o 
  12   1   7       18.38       12.79     11.77 o 
 -12   2   7        5.66       20.63     13.29 o 
 -11   2   7        8.19       16.43     10.84 o 
 -10   2   7       67.88       56.44     26.90 o 
  -9   2   7      196.54      166.89     43.11 o 
  -8   2   7      110.57      126.89     17.13 o 
  -7   2   7      278.44      277.71     27.86 o 
  -6   2   7        0.17        5.16      4.05 o 
  -5   2   7       70.41       59.80      9.97 o 
  -4   2   7      197.37      247.12     20.42 o 
  -3   2   7       21.04       20.92      6.09 o 
  -2   2   7     9689.91    10451.69    480.11 o 
  -1   2   7      249.52      310.17     15.86 o 
   0   2   7      452.40      530.54     20.07 o 
   1   2   7      351.85      428.33     18.88 o 
   2   2   7      378.20      377.77     18.91 o 
   3   2   7      688.65      739.66     34.37 o 
   4   2   7     1502.45     1661.06     81.28 o 
   5   2   7      213.80      171.09     18.80 o 
   6   2   7     1869.96     2051.13     72.18 o 
   7   2   7      126.86      117.23     14.25 o 
   8   2   7      640.75      625.50     28.48 o 
   9   2   7        0.03       -6.30      7.30 o 
  10   2   7       60.06       56.05      9.67 o 
  11   2   7      172.17      146.91     62.99 o 
  12   2   7       27.19       58.94     40.67 o 
 -12   3   7       11.38       21.31     14.55 o 
 -11   3   7        0.20       -3.25     11.95 o 
 -10   3   7      147.94      109.42     31.42 o 
  -9   3   7        1.80        5.19     11.01 o 
  -8   3   7       26.82       44.03     16.79 o 
  -7   3   7      212.93      181.68     12.35 o 
  -6   3   7      379.06      359.86     15.91 o 
  -5   3   7      129.13      122.97     15.46 o 
  -4   3   7      952.56     1060.07     41.07 o 
  -3   3   7      360.21      448.17     25.38 o 
  -2   3   7     1081.23     1084.88     18.32 o 
  -1   3   7     1537.19     1709.57     84.97 o 
   0   3   7      261.75      217.64     10.85 o 
   1   3   7     1718.94     1779.48     45.62 o 
   2   3   7      464.71      560.31     26.54 o 
   3   3   7     2076.41     2433.12     45.73 o 
   4   3   7      224.07      223.20     12.53 o 
   5   3   7      337.62      348.75     23.55 o 
   6   3   7        9.14        8.27      4.60 o 
   7   3   7      519.31      498.05     24.75 o 
   8   3   7      954.60     1031.73     46.29 o 
   9   3   7      259.89      245.93     19.70 o 
  10   3   7       41.38       50.26     14.68 o 
  11   3   7       49.70       39.36     22.97 o 
  12   3   7        0.26        8.50     16.93 o 
 -12   4   7        6.33        7.47     11.86 o 
 -11   4   7        0.22       22.79     18.64 o 
 -10   4   7       50.92       51.50     29.36 o 
  -9   4   7        9.02       14.10     12.81 o 
  -8   4   7       68.32       40.83     15.26 o 
  -7   4   7       33.74       18.82     10.75 o 
  -6   4   7       31.49       31.95      6.42 o 
  -5   4   7      397.97      360.04     16.61 o 
  -4   4   7      246.71      250.44     13.75 o 
  -3   4   7       21.43       20.00      3.42 o 
  -2   4   7     2441.65     2697.82     82.84 o 
  -1   4   7      958.56     1025.01     36.96 o 
   0   4   7        1.68        1.71      1.86 o 
   1   4   7     1748.78     1779.86     41.48 o 
   2   4   7      180.72      204.37     14.11 o 
   3   4   7     2745.02     2537.06    304.65 o 
   4   4   7      315.65      303.84     19.72 o 
   5   4   7       48.62       48.50     13.61 o 
   6   4   7      247.37      237.32     14.94 o 
   7   4   7        0.54        2.93      5.96 o 
   8   4   7      404.52      409.30     26.67 o 
   9   4   7      129.66      140.72     15.58 o 
  10   4   7        1.85        4.33      7.32 o 
  11   4   7       81.19       62.20     32.06 o 
  12   4   7      116.61      120.44     84.50 o 
 -11   5   7        0.76       10.54      7.47 o 
 -10   5   7       29.17       38.02     20.92 o 
  -9   5   7       19.06       39.67     19.85 o 
  -8   5   7       45.83       47.18     14.36 o 
  -7   5   7     1153.05     1271.89    105.45 o 
  -6   5   7        8.84        6.18      5.59 o 
  -5   5   7       15.24       14.98      5.28 o 
  -4   5   7       89.94       85.64      9.12 o 
  -3   5   7      238.59      289.04     14.81 o 
  -2   5   7     1852.12     2032.94     66.42 o 
  -1   5   7      417.68      377.37     15.70 o 
   0   5   7      655.48      680.48     25.47 o 
   1   5   7       17.48       11.98      3.96 o 
   2   5   7      369.63      339.75     14.94 o 
   3   5   7     3232.00     3248.53    256.25 o 
   4   5   7      498.54      555.99     21.65 o 
   5   5   7       71.80       82.66     20.07 o 
   6   5   7      319.42      292.82     18.29 o 
   7   5   7       49.64       51.77     15.90 o 
   8   5   7      101.25      110.79     14.60 o 
   9   5   7       85.08       88.36     11.31 o 
  10   5   7       95.04       93.50     41.15 o 
  11   5   7      120.31      122.98     75.82 o 
 -11   6   7       39.71       22.53     13.84 o 
 -10   6   7        0.19       10.71     13.39 o 
  -9   6   7      105.58      117.17     42.78 o 
  -8   6   7       65.60       46.25     19.03 o 
  -7   6   7        1.08        7.43      7.65 o 
  -6   6   7       74.70       45.49     13.11 o 
  -5   6   7       54.59       49.43     19.03 o 
  -4   6   7        2.72        5.68      2.34 o 
  -3   6   7       90.66       92.14      7.01 o 
  -2   6   7      476.94      475.19     15.03 o 
  -1   6   7      382.09      334.49     15.85 o 
   0   6   7        1.15        2.61      2.72 o 
   1   6   7      528.60      506.63     32.96 o 
   2   6   7      272.27      254.73     15.81 o 
   3   6   7     1426.75     1564.08     59.79 o 
   4   6   7      126.43      143.03     17.89 o 
   5   6   7     1255.46     1309.10     35.27 o 
   6   6   7      146.65      144.24     11.21 o 
   7   6   7       12.40        9.03      7.44 o 
   8   6   7       19.54       22.80      9.84 o 
   9   6   7        3.39        4.99     11.34 o 
  10   6   7        7.26       10.38     15.59 o 
  11   6   7        1.28        8.64     12.78 o 
 -11   7   7        1.49       11.37     10.69 o 
 -10   7   7       15.58       13.89     11.03 o 
  -9   7   7       10.33        8.57     10.12 o 
  -8   7   7       12.73       17.50      9.06 o 
  -7   7   7      199.84      190.01     29.50 o 
  -6   7   7        0.15        3.34      6.92 o 
  -5   7   7        0.92        6.83      5.63 o 
  -4   7   7      383.12      409.43     29.93 o 
  -3   7   7       94.73       83.32      7.86 o 
  -2   7   7      254.44      252.67     11.48 o 
  -1   7   7     1211.01     1148.23     42.72 o 
   0   7   7      654.64      624.56     52.11 o 
   1   7   7      113.97      113.35     11.19 o 
   2   7   7       90.57      102.58     10.21 o 
   3   7   7     1453.38     1328.99     71.04 o 
   4   7   7     1427.51     1467.70     34.74 o 
   5   7   7      527.32      479.07     18.83 o 
   6   7   7       40.31       32.95     10.39 o 
   7   7   7       52.60       41.40     13.12 o 
   8   7   7      252.67      276.88     29.41 o 
   9   7   7        2.01        2.28     13.94 o 
  10   7   7       21.46       23.91     15.05 o 
  11   7   7       11.44       12.80     14.41 o 
 -10   8   7       47.64       37.50     15.44 o 
  -9   8   7        9.23       16.66     12.15 o 
  -8   8   7        1.17        8.25      4.89 o 
  -7   8   7       82.86       72.84     19.27 o 
  -6   8   7        8.86       10.24      6.46 o 
  -5   8   7       73.86       65.70     23.48 o 
  -4   8   7        0.37        4.61      5.53 o 
  -3   8   7      241.77      222.17     19.41 o 
  -2   8   7     1163.82     1114.28     37.53 o 
  -1   8   7        3.26        6.04      4.07 o 
   0   8   7       13.50       10.02      4.73 o 
   1   8   7      132.32      141.34     22.07 o 
   2   8   7      585.92      532.73     29.69 o 
   3   8   7      152.33      156.64     11.38 o 
   4   8   7      607.22      598.53     27.52 o 
   5   8   7      215.40      208.69     14.11 o 
   6   8   7       72.47       73.93     10.35 o 
   7   8   7       50.68       36.07     17.46 o 
   8   8   7      106.87      103.28     45.26 o 
   9   8   7      100.49       86.45     46.18 o 
  10   8   7       58.08       69.67     42.59 o 
  -9   9   7        8.56       12.97      8.45 o 
  -8   9   7       73.92       56.47     27.83 o 
  -7   9   7      112.91       94.12     22.29 o 
  -6   9   7        6.79       14.40     13.01 o 
  -5   9   7       66.66       97.86     16.84 o 
  -4   9   7      109.32       95.01     35.07 o 
  -3   9   7       54.15       61.78     16.86 o 
  -2   9   7      470.89      460.33     25.36 o 
  -1   9   7      735.01      729.88     56.73 o 
   0   9   7      143.25      143.34     21.30 o 
   1   9   7        2.97        2.78      6.54 o 
   2   9   7       88.04       76.44     23.80 o 
   3   9   7      562.02      494.62     33.07 o 
   4   9   7        5.39        1.93      5.82 o 
   5   9   7        8.45        4.77      5.96 o 
   6   9   7      147.31      141.43     29.35 o 
   7   9   7        6.86        5.90      9.70 o 
   8   9   7       11.31        4.83     10.81 o 
   9   9   7       43.11       36.79     25.20 o 
  -9  10   7        1.60        6.11      9.81 o 
  -8  10   7       14.63       12.18     11.89 o 
  -7  10   7        0.09        6.91      9.37 o 
  -6  10   7        8.68       11.24      7.43 o 
  -5  10   7        5.51        7.05      8.61 o 
  -4  10   7      146.06      163.11     26.51 o 
  -3  10   7      254.94      272.66     25.92 o 
  -2  10   7       71.15       72.70     23.70 o 
  -1  10   7      477.86      476.26     47.12 o 
   0  10   7        0.37        3.83      6.17 o 
   1  10   7      236.70      287.12     25.91 o 
   2  10   7      610.35      676.91     40.06 o 
   3  10   7      104.73      112.65     27.84 o 
   4  10   7       77.91       72.15     13.26 o 
   5  10   7      189.70      187.41     16.70 o 
   6  10   7        0.22        9.37     10.05 o 
   7  10   7       29.40       27.93     22.42 o 
   8  10   7        8.23       19.51     18.28 o 
   9  10   7       51.71       43.15     25.02 o 
  -8  11   7        1.85       16.87      8.80 o 
  -7  11   7      136.23      150.98     34.61 o 
  -6  11   7       26.34       19.77     18.31 o 
  -5  11   7      114.72      126.07     25.90 o 
  -4  11   7      113.54      105.05     38.14 o 
  -3  11   7     1512.73     1765.99    118.75 o 
  -2  11   7       69.83       80.88     22.02 o 
  -1  11   7       34.69       45.01     14.94 o 
   0  11   7       44.75       56.77     19.91 o 
   1  11   7       22.16       20.80     10.04 o 
   2  11   7       36.74       49.29     18.95 o 
   3  11   7        0.38        1.24      7.06 o 
   4  11   7       39.44       33.96     21.52 o 
   5  11   7       31.19       26.46     13.01 o 
   6  11   7       19.93       12.75     12.46 o 
   7  11   7       13.25        3.97      8.22 o 
   8  11   7       12.84       11.75     15.58 o 
  -7  12   7       10.17       12.40     21.21 o 
  -6  12   7       39.82       38.28     14.67 o 
  -5  12   7        9.95       13.55      8.83 o 
  -4  12   7      223.35      231.47     46.97 o 
  -3  12   7      449.46      463.63     44.61 o 
  -2  12   7       78.50       70.76     30.51 o 
  -1  12   7      320.15      338.85     36.87 o 
   0  12   7        7.19        8.55      5.63 o 
   1  12   7        0.35        5.33     10.09 o 
   2  12   7        0.60        1.78      7.93 o 
   3  12   7       57.38       47.29     18.61 o 
   4  12   7      413.17      515.25     48.83 o 
   5  12   7       47.47       49.24     25.89 o 
   6  12   7        2.88       10.24     10.29 o 
   7  12   7       13.36       12.21     11.05 o 
  -5  13   7       39.24       38.66     26.33 o 
  -4  13   7      333.70      369.52     63.90 o 
  -3  13   7      134.65      144.15     37.10 o 
  -2  13   7      127.68       88.38     46.94 o 
  -1  13   7        0.18        5.85      7.89 o 
   0  13   7      114.14      121.16     28.77 o 
   1  13   7        4.40        2.25      6.90 o 
   2  13   7      184.86      211.64     20.43 o 
   3  13   7        1.24        5.51      7.46 o 
   4  13   7        1.34        6.69     13.09 o 
   5  13   7        4.40        6.16      9.10 o 
  -3  14   7       11.51        8.14     14.16 o 
  -2  14   7       12.96       14.13      9.19 o 
  -1  14   7        2.65        5.90      7.75 o 
   0  14   7       49.93       60.81     31.49 o 
   1  14   7       12.72       19.25     15.53 o 
   2  14   7       30.36       32.54     17.59 o 
   3  14   7       31.96       37.26     21.40 o 
 -12   0   8      124.02       78.59     56.35 o 
 -10   0   8       44.69       43.06     26.65 o 
  -8   0   8      693.27      659.53    124.34 o 
  -6   0   8     2150.65     2654.68    196.67 o 
  -4   0   8        1.28        2.23      4.66 o 
  -2   0   8       92.22      141.78     12.60 o 
   0   0   8     7486.23     8703.65    213.85 o 
   2   0   8     3989.66     4286.57    153.02 o 
   4   0   8     3719.24     3894.68    120.41 o 
   6   0   8      980.24     1011.27     73.02 o 
   8   0   8       98.84      105.54     33.22 o 
  10   0   8      773.24      875.47     63.70 o 
  12   0   8        1.77       31.98     33.24 o 
 -12   1   8      262.90      295.57     52.71 o 
 -11   1   8       95.73       76.17     34.71 o 
 -10   1   8      458.30      439.82     38.34 o 
  -9   1   8       56.51       62.48     19.38 o 
  -8   1   8     1275.46     1247.79    145.57 o 
  -7   1   8      161.39      141.26     31.12 o 
  -6   1   8      229.18      226.90     20.85 o 
  -5   1   8      210.64      218.47     20.80 o 
  -4   1   8      266.45      283.62     15.33 o 
  -3   1   8     1147.57     1382.64     27.85 o 
  -2   1   8      682.43      845.80     27.46 o 
  -1   1   8     1958.25     2516.15     67.25 o 
   0   1   8       90.38      109.03      8.37 o 
   1   1   8      268.62      320.66     16.76 o 
   2   1   8       77.05      102.08      8.12 o 
   3   1   8       29.09       28.99      8.57 o 
   4   1   8      398.58      428.20     22.14 o 
   5   1   8       46.28       45.02     10.26 o 
   6   1   8     2119.47     2199.48     78.20 o 
   7   1   8      783.34      802.77     64.26 o 
   8   1   8       41.63       37.65     17.33 o 
   9   1   8      470.10      497.92     24.07 o 
  10   1   8       35.84       35.74     17.27 o 
  11   1   8       27.03       26.33     11.87 o 
  12   1   8      109.19      110.01     30.43 o 
 -12   2   8       47.33       43.99     33.42 o 
 -11   2   8       59.71       47.24     23.93 o 
 -10   2   8       16.06       15.48      6.93 o 
  -9   2   8        0.02        2.87      6.94 o 
  -8   2   8      256.48      259.00     14.93 o 
  -7   2   8     2239.34     2722.72    180.03 o 
  -6   2   8      146.06      131.44     18.56 o 
  -5   2   8      394.76      428.64     21.45 o 
  -4   2   8      254.99      292.01     17.78 o 
  -3   2   8      321.50      362.72     15.51 o 
  -2   2   8      209.01      264.97     17.98 o 
  -1   2   8      472.78      501.33     22.21 o 
   0   2   8     1347.08     1718.09     25.97 o 
   1   2   8     1878.20     2117.75     37.13 o 
   2   2   8      766.16      911.59     24.49 o 
   3   2   8      599.45      634.03     29.94 o 
   4   2   8      563.37      573.56     31.54 o 
   5   2   8      324.40      312.99     20.11 o 
   6   2   8      473.71      439.54     23.06 o 
   7   2   8     2573.92     2924.64    162.00 o 
   8   2   8        6.55        3.67      5.95 o 
   9   2   8        5.99       16.65     10.24 o 
  10   2   8       21.58       16.50      8.46 o 
  11   2   8       44.01       46.48     30.05 o 
  12   2   8       13.69       13.45     15.90 o 
 -12   3   8       36.17       24.07     14.64 o 
 -11   3   8      105.40       80.06     37.44 o 
 -10   3   8      106.33       84.97     24.89 o 
  -9   3   8       56.19       46.30     18.92 o 
  -8   3   8      580.17      528.45     50.39 o 
  -7   3   8       81.31       61.67     13.21 o 
  -6   3   8      154.30      149.17     17.14 o 
  -5   3   8      169.23      164.46     12.12 o 
  -4   3   8      817.68      945.09     45.75 o 
  -3   3   8      384.13      421.56     16.79 o 
  -2   3   8      251.94      321.09     13.15 o 
  -1   3   8       62.25       52.32      6.94 o 
   0   3   8      250.66      307.92     21.46 o 
   1   3   8      471.50      464.93     20.28 o 
   2   3   8      312.42      312.82     13.80 o 
   3   3   8     1161.96     1336.85     39.33 o 
   4   3   8       10.81       13.42      7.46 o 
   5   3   8       35.79       51.16     11.63 o 
   6   3   8      138.03      137.69     11.48 o 
   7   3   8     2254.57     2497.81    129.69 o 
   8   3   8        0.43       -1.14      7.89 o 
   9   3   8      766.20      802.46     42.32 o 
  10   3   8       15.02       13.36      7.50 o 
  11   3   8        9.12       14.09     10.14 o 
  12   3   8      108.58      105.29     64.36 o 
 -12   4   8       27.67       21.51     15.01 o 
 -11   4   8       37.15       13.74     13.51 o 
 -10   4   8        1.05       10.71      9.11 o 
  -9   4   8       30.42       32.05     12.30 o 
  -8   4   8       44.86       31.98     15.79 o 
  -7   4   8      285.83      277.39     22.70 o 
  -6   4   8       34.21       32.06      9.23 o 
  -5   4   8      179.65      177.86     12.93 o 
  -4   4   8       36.15       32.41      6.48 o 
  -3   4   8       92.94       74.89      5.37 o 
  -2   4   8     2428.58     2582.20     59.50 o 
  -1   4   8      306.07      249.24     16.66 o 
   0   4   8      922.25      897.41     37.51 o 
   1   4   8     2408.87     2543.02    113.00 o 
   2   4   8      781.96      742.51     26.11 o 
   3   4   8     2829.22     3211.52     39.36 o 
   4   4   8      224.47      217.83     17.63 o 
   5   4   8      741.80      818.10     29.67 o 
   6   4   8      182.31      165.80     14.30 o 
   7   4   8     1152.02     1213.18     54.73 o 
   8   4   8        0.54        1.60      6.54 o 
   9   4   8       16.86        9.04      6.04 o 
  10   4   8       19.10       17.93     11.06 o 
  11   4   8       56.32       50.17     19.84 o 
  12   4   8        9.70        7.75     23.27 o 
 -11   5   8       17.11       17.83     12.25 o 
 -10   5   8       88.38       49.83     26.55 o 
  -9   5   8       40.72       30.42     13.65 o 
  -8   5   8      515.90      484.45     51.94 o 
  -7   5   8      398.22      319.78     50.51 o 
  -6   5   8       44.06       33.10      5.92 o 
  -5   5   8       59.76       54.99      9.95 o 
  -4   5   8       64.77       63.10      5.84 o 
  -3   5   8      232.08      239.85     12.87 o 
  -2   5   8      219.73      209.82      9.72 o 
  -1   5   8      695.95      644.70     30.49 o 
   0   5   8       72.89       81.99     10.12 o 
   1   5   8       14.21       10.16      4.63 o 
   2   5   8        0.07        0.33      3.89 o 
   3   5   8     1065.63     1216.86     28.21 o 
   4   5   8      212.69      200.71     13.65 o 
   5   5   8      351.60      359.85     21.22 o 
   6   5   8      624.60      643.65     33.75 o 
   7   5   8      213.98      193.94     14.91 o 
   8   5   8       54.56       40.72     13.74 o 
   9   5   8       55.73       49.90     18.24 o 
  10   5   8      167.68      189.42     23.47 o 
  11   5   8       10.79        3.27     15.03 o 
 -11   6   8       59.97       32.79     18.63 o 
 -10   6   8        5.75        5.64      6.61 o 
  -9   6   8        0.48        7.23      7.05 o 
  -8   6   8      148.34      131.36     30.27 o 
  -7   6   8      301.85      307.88     33.12 o 
  -6   6   8     1209.34     1183.49    148.96 o 
  -5   6   8       37.25       28.33      7.78 o 
  -4   6   8      638.66      621.13     24.53 o 
  -3   6   8      439.37      443.68     13.54 o 
  -2   6   8     1436.96     1514.37    100.60 o 
  -1   6   8      768.16      720.94     36.16 o 
   0   6   8      425.93      450.55     30.65 o 
   1   6   8      443.24      399.00     22.45 o 
   2   6   8     1386.68     1364.88     63.64 o 
   3   6   8     1036.63     1022.47     31.25 o 
   4   6   8       95.67      100.25     11.62 o 
   5   6   8      213.78      246.24     19.40 o 
   6   6   8      723.43      722.71     38.81 o 
   7   6   8      214.30      232.70     14.59 o 
   8   6   8      132.34      146.90     14.61 o 
   9   6   8       77.12       74.56     35.56 o 
  10   6   8      200.44      248.81     52.83 o 
  11   6   8        9.75       15.59     13.10 o 
 -10   7   8        0.12        9.75      9.14 o 
  -9   7   8      118.07      106.41     37.17 o 
  -8   7   8       13.94       12.77      9.70 o 
  -7   7   8      566.07      447.94     33.82 o 
  -6   7   8       62.37       45.11     16.77 o 
  -5   7   8      397.56      388.99     23.54 o 
  -4   7   8      311.56      306.10     21.31 o 
  -3   7   8       44.82       45.43     10.39 o 
  -2   7   8     1090.51     1049.67     37.32 o 
  -1   7   8      232.56      238.52     14.52 o 
   0   7   8       29.93       20.62      6.57 o 
   1   7   8      356.63      314.87     15.66 o 
   2   7   8       13.56        8.86      5.50 o 
   3   7   8       58.37       48.17      9.83 o 
   4   7   8        6.48        8.28      5.75 o 
   5   7   8      306.90      252.53     22.80 o 
   6   7   8       86.13       70.91     21.19 o 
   7   7   8      316.73      266.37     32.56 o 
   8   7   8        6.77        6.08      4.67 o 
   9   7   8      545.21      638.49     51.98 o 
  10   7   8        0.95       14.40     14.67 o 
 -10   8   8       21.91       21.28     18.92 o 
  -9   8   8        1.17       11.73      9.58 o 
  -8   8   8       35.43       28.15     12.68 o 
  -7   8   8       13.65       15.12     10.97 o 
  -6   8   8      343.77      336.87     33.09 o 
  -5   8   8       89.84       92.26     21.71 o 
  -4   8   8        7.76        9.30      5.92 o 
  -3   8   8     1035.73     1113.70     45.81 o 
  -2   8   8      351.07      339.61     14.55 o 
  -1   8   8     1823.86     1732.41    146.98 o 
   0   8   8      472.49      446.88     34.34 o 
   1   8   8     1950.57     1827.77    156.33 o 
   2   8   8        5.54        5.67      5.86 o 
   3   8   8      216.18      199.57     14.54 o 
   4   8   8      860.52      899.56     35.62 o 
   5   8   8      520.91      583.71     25.83 o 
   6   8   8        0.08        3.92      5.52 o 
   7   8   8      219.18      214.26     23.24 o 
   8   8   8       32.56       35.87     27.33 o 
   9   8   8        0.04        5.57     11.19 o 
  10   8   8       18.38       15.25     22.49 o 
  -9   9   8       31.40       20.47     29.69 o 
  -8   9   8        0.61        6.34      9.27 o 
  -7   9   8       18.02       14.16     10.38 o 
  -6   9   8      107.78      116.31     18.37 o 
  -5   9   8      483.86      473.65     39.57 o 
  -4   9   8      251.51      272.56     19.53 o 
  -3   9   8       23.40       18.88      8.13 o 
  -2   9   8      297.35      262.78     17.54 o 
  -1   9   8      372.64      346.94     35.59 o 
   0   9   8       20.03        9.69      9.84 o 
   1   9   8       95.65       79.63     15.93 o 
   2   9   8        2.04        3.20      5.34 o 
   3   9   8       37.84       34.65      9.60 o 
   4   9   8      468.91      402.79     25.04 o 
   5   9   8       78.76       64.57     22.01 o 
   6   9   8       69.28       54.00     25.79 o 
   7   9   8      238.82      232.58     62.47 o 
   8   9   8      108.86      113.88     20.04 o 
   9   9   8       78.22       60.68     43.26 o 
  -8  10   8      100.70       50.35     43.83 o 
  -7  10   8       85.44       65.79     34.22 o 
  -6  10   8       18.61       18.56      9.74 o 
  -5  10   8        0.65        3.96      7.87 o 
  -4  10   8      180.75      211.59     23.00 o 
  -3  10   8      494.94      471.49     39.17 o 
  -2  10   8      312.35      309.75     25.42 o 
  -1  10   8       29.05       28.61     12.49 o 
   0  10   8      293.66      331.30     65.16 o 
   1  10   8       25.63       23.86      8.36 o 
   2  10   8      301.65      312.37     24.91 o 
   3  10   8       34.51       39.33     13.90 o 
   4  10   8      151.93      145.49     15.97 o 
   5  10   8       10.76        5.17      6.34 o 
   6  10   8      215.14      213.71     29.50 o 
   7  10   8      115.96      103.38     62.73 o 
   8  10   8      270.38      337.47     61.35 o 
  -7  11   8        4.73       12.32     10.74 o 
  -6  11   8       17.35       14.39      9.38 o 
  -5  11   8       32.85       33.15     14.47 o 
  -4  11   8       94.91       70.38     23.35 o 
  -3  11   8      342.39      393.18     40.10 o 
  -2  11   8       51.82       40.26     17.21 o 
  -1  11   8       13.81       14.12      9.35 o 
   0  11   8       19.73       19.48     10.58 o 
   1  11   8       38.28       26.28     12.41 o 
   2  11   8       10.41        9.80      7.30 o 
   3  11   8       93.98       84.38     30.27 o 
   4  11   8      149.23      139.99     16.47 o 
   5  11   8        0.87        5.70      6.45 o 
   6  11   8        2.49        0.38     11.67 o 
   7  11   8       23.52       27.72     18.46 o 
  -6  12   8        2.93       19.78     27.63 o 
  -5  12   8       21.66       14.23     19.71 o 
  -4  12   8       39.40       23.69     14.21 o 
  -3  12   8       53.72       28.67     21.41 o 
  -2  12   8       51.05       42.09     17.81 o 
  -1  12   8      175.08      198.15     21.06 o 
   0  12   8       29.51       31.13     13.53 o 
   1  12   8      109.57      106.51     44.09 o 
   2  12   8       61.02       62.21     22.49 o 
   3  12   8       85.37       83.49     33.11 o 
   4  12   8        6.65        5.29      7.53 o 
   5  12   8       29.00       22.99     21.35 o 
   6  12   8        1.11        9.04      7.50 o 
  -5  13   8      457.31      565.66     71.28 o 
  -4  13   8        0.04       20.88     23.27 o 
  -3  13   8      292.56      349.97     91.06 o 
  -2  13   8      121.61      171.01     30.90 o 
  -1  13   8        9.36       14.84      7.30 o 
   0  13   8       15.21       19.42      9.82 o 
   1  13   8      184.04      210.85     51.01 o 
   2  13   8        1.19        6.63      7.22 o 
   3  13   8      175.16      225.71     23.99 o 
   4  13   8       16.39       15.32     12.12 o 
   5  13   8        4.18        8.91     26.43 o 
  -2  14   8      127.80      151.02     56.70 o 
  -1  14   8       47.92       60.75     58.25 o 
   0  14   8       40.38       55.94     32.80 o 
   1  14   8        8.02       14.72     15.43 o 
   2  14   8       22.73       26.93     22.01 o 
 -11   0   9       61.67       62.93     36.34 o 
  -9   0   9     1397.04     1671.73    117.46 o 
  -7   0   9      244.26      241.88     23.51 o 
  -5   0   9      608.31      651.57     56.99 o 
  -3   0   9        0.87        3.99      5.16 o 
  -1   0   9     2372.92     3093.86     41.01 o 
   1   0   9     1024.26     1315.73     49.58 o 
   3   0   9      228.21      204.79     14.37 o 
   5   0   9      731.34      805.35     73.25 o 
   7   0   9       88.75      102.79     34.77 o 
   9   0   9       25.98       22.18     20.23 o 
 -12   1   9        3.83        8.72      9.04 o 
 -11   1   9      670.95      677.06     60.52 o 
 -10   1   9       18.71       11.48     10.67 o 
  -9   1   9       62.77       43.80     15.32 o 
  -8   1   9       12.31       18.93      8.95 o 
  -7   1   9      467.54      459.59     33.04 o 
  -6   1   9       13.59       12.33      5.35 o 
  -5   1   9      389.20      391.67     20.25 o 
  -4   1   9      109.63      120.41      8.86 o 
  -3   1   9       69.62       72.24      8.68 o 
  -2   1   9        1.74        2.30      1.30 o 
  -1   1   9       92.36      113.90     12.45 o 
   0   1   9      293.78      355.33     17.65 o 
   1   1   9     1396.90     1623.42     30.88 o 
   2   1   9      694.60      746.47     29.79 o 
   3   1   9      488.36      477.57     21.03 o 
   4   1   9     1180.91     1244.62     41.54 o 
   5   1   9       88.72       68.34     15.98 o 
   6   1   9      952.38      917.84     37.53 o 
   7   1   9      164.61      150.45     14.47 o 
   8   1   9      146.97      132.00     15.73 o 
   9   1   9        0.13        0.86      8.06 o 
  10   1   9       80.65       79.02     24.50 o 
  11   1   9      701.88      714.57     41.69 o 
  12   1   9       27.83       17.05     11.47 o 
 -12   2   9        0.34       10.44     10.54 o 
 -11   2   9        7.43       13.92     12.80 o 
 -10   2   9      185.79      142.63     32.66 o 
  -9   2   9      518.26      505.97     43.76 o 
  -8   2   9      170.91      145.84     13.92 o 
  -7   2   9        1.27        4.25      5.87 o 
  -6   2   9       78.84       81.54     16.49 o 
  -5   2   9      398.53      434.30     19.33 o 
  -4   2   9       71.93       66.81      9.10 o 
  -3   2   9      119.19      137.39      7.50 o 
  -2   2   9      941.98     1132.52     28.19 o 
  -1   2   9       96.46      126.22     10.50 o 
   0   2   9      152.44      138.11     12.31 o 
   1   2   9     1358.59     1588.61     22.14 o 
   2   2   9      263.89      302.85     20.30 o 
   3   2   9       95.39       85.12      8.23 o 
   4   2   9      269.00      248.03     17.74 o 
   5   2   9      127.85      133.14     10.93 o 
   6   2   9      138.57      155.76     37.67 o 
   7   2   9      176.28      158.64     12.68 o 
   8   2   9        1.08       12.36      8.12 o 
   9   2   9      104.92      102.71     27.28 o 
  10   2   9        1.65       17.69      7.65 o 
  11   2   9       39.16       44.87     24.95 o 
  12   2   9      249.80      243.63     42.29 o 
 -11   3   9        9.03       14.51      7.03 o 
 -10   3   9       95.04       54.01     22.71 o 
  -9   3   9        7.14        7.58      8.61 o 
  -8   3   9       15.78       28.62     10.38 o 
  -7   3   9      177.33      181.84     17.20 o 
  -6   3   9       24.09       27.00      8.98 o 
  -5   3   9       11.44        9.70      3.88 o 
  -4   3   9      398.99      451.85     15.38 o 
  -3   3   9       39.40       32.41      7.35 o 
  -2   3   9        6.84        8.21      4.82 o 
  -1   3   9     1245.28     1534.91     54.60 o 
   0   3   9      339.48      355.57     20.34 o 
   1   3   9        1.19        1.58      2.04 o 
   2   3   9      835.52      888.32     24.04 o 
   3   3   9      128.58      142.48     12.62 o 
   4   3   9     1489.00     1629.03     45.40 o 
   5   3   9        0.04        3.31      5.75 o 
   6   3   9     1641.31     1787.96     52.35 o 
   7   3   9      482.16      457.21     21.64 o 
   8   3   9      401.47      381.84     18.20 o 
   9   3   9      104.85      102.38     19.81 o 
  10   3   9      203.81      211.42     20.32 o 
  11   3   9       72.06       65.88     32.28 o 
 -11   4   9       25.93       22.74     10.07 o 
 -10   4   9      177.45      128.27     21.13 o 
  -9   4   9       70.69       60.38     20.83 o 
  -8   4   9       72.16       53.79     26.15 o 
  -7   4   9       90.40       81.83     21.85 o 
  -6   4   9      139.68      136.69     12.89 o 
  -5   4   9       25.56       16.75      5.94 o 
  -4   4   9      600.05      574.56     18.22 o 
  -3   4   9      568.90      635.62     48.23 o 
  -2   4   9      527.05      503.17     29.02 o 
  -1   4   9       76.67       84.55      8.25 o 
   0   4   9     1152.29     1251.73     86.84 o 
   1   4   9      546.86      518.17     22.71 o 
   2   4   9      580.34      648.91     18.36 o 
   3   4   9      994.05     1043.86     42.18 o 
   4   4   9      575.84      600.30     24.29 o 
   5   4   9       66.16       71.09     18.39 o 
   6   4   9      258.86      269.18     20.22 o 
   7   4   9      359.55      333.07     19.56 o 
   8   4   9       90.61       98.64     32.62 o 
   9   4   9       50.18       52.39     16.28 o 
  10   4   9       17.02       18.18     10.69 o 
  11   4   9        0.05        3.31     10.43 o 
 -11   5   9       12.44       28.90     16.83 o 
 -10   5   9       11.10        7.76     14.53 o 
  -9   5   9        0.62        7.31      7.91 o 
  -8   5   9       18.56       14.26      8.46 o 
  -7   5   9       13.22        8.84      6.62 o 
  -6   5   9       80.03       74.78     12.15 o 
  -5   5   9       30.13       27.53      6.13 o 
  -4   5   9       91.99      106.39      6.24 o 
  -3   5   9      290.57      314.09     10.26 o 
  -2   5   9      477.72      532.13     35.86 o 
  -1   5   9       18.58       16.43      5.46 o 
   0   5   9      257.74      225.60     15.99 o 
   1   5   9      918.92      856.63     42.33 o 
   2   5   9        6.14        8.75      3.75 o 
   3   5   9       45.41       36.97     11.41 o 
   4   5   9      236.83      242.16     15.83 o 
   5   5   9      111.96      115.09     15.87 o 
   6   5   9       51.77       38.69     14.39 o 
   7   5   9      230.65      268.85     36.15 o 
   8   5   9       15.67       18.37      9.18 o 
   9   5   9       85.44      104.15     27.66 o 
  10   5   9        1.79        9.04      7.14 o 
  11   5   9      324.92      324.47     51.13 o 
 -11   6   9        4.92       19.61     14.13 o 
 -10   6   9        0.19       11.33      9.53 o 
  -9   6   9      170.71      186.50     23.32 o 
  -8   6   9       13.41       11.35      8.89 o 
  -7   6   9       61.65       26.95      9.03 o 
  -6   6   9      588.90      501.68     36.01 o 
  -5   6   9      272.45      265.91     18.93 o 
  -4   6   9      239.64      230.84     15.09 o 
  -3   6   9      441.42      453.27     16.40 o 
  -2   6   9      675.66      618.61     26.60 o 
  -1   6   9        0.09        1.73      3.25 o 
   0   6   9      138.60      130.75     14.49 o 
   1   6   9     3640.36     3575.40    245.63 o 
   2   6   9       65.68       61.85     12.33 o 
   3   6   9      846.10      909.78     29.35 o 
   4   6   9        2.15        4.36      7.20 o 
   5   6   9       28.39       34.60     12.63 o 
   6   6   9       75.78       56.52     15.53 o 
   7   6   9       15.30       18.58      8.76 o 
   8   6   9        0.36        2.52      5.66 o 
   9   6   9        3.23        5.16      5.99 o 
  10   6   9       83.70       75.29     41.96 o 
  11   6   9       22.73       25.01     21.64 o 
 -10   7   9       12.94       12.53     12.78 o 
  -9   7   9        2.20       13.95      8.60 o 
  -8   7   9       12.59       16.36      9.32 o 
  -7   7   9        0.28        6.45      7.98 o 
  -6   7   9       10.33        9.89      6.96 o 
  -5   7   9       31.03       14.81      8.28 o 
  -4   7   9       91.67       76.35     10.51 o 
  -3   7   9        0.04        5.37      3.43 o 
  -2   7   9      525.43      528.48     19.65 o 
  -1   7   9     3108.65     3093.24    233.19 o 
   0   7   9      199.80      188.35     11.45 o 
   1   7   9      330.10      305.42     22.48 o 
   2   7   9        5.11       12.23      5.25 o 
   3   7   9       82.19       68.67     11.80 o 
   4   7   9      562.84      576.98     23.86 o 
   5   7   9      283.69      253.86     18.98 o 
   6   7   9      685.01      714.84     29.71 o 
   7   7   9        4.32        4.48      4.67 o 
   8   7   9      261.27      273.03     29.74 o 
   9   7   9       29.14       24.54     17.55 o 
  10   7   9      277.48      356.41     58.31 o 
 -10   8   9       13.68       18.43     10.16 o 
  -9   8   9        4.15       12.23      9.34 o 
  -8   8   9       55.89       53.56     27.67 o 
  -7   8   9      148.78      108.49     33.45 o 
  -6   8   9      802.94      796.79     43.35 o 
  -5   8   9      117.84       91.01     24.45 o 
  -4   8   9      318.71      295.49     20.37 o 
  -3   8   9       51.70       54.90     14.25 o 
  -2   8   9      293.36      272.69     14.16 o 
  -1   8   9       24.21       31.48      8.47 o 
   0   8   9     1164.29     1144.91    221.43 o 
   1   8   9      346.68      288.50     23.59 o 
   2   8   9       15.89       21.45      7.59 o 
   3   8   9      703.78      753.26     34.45 o 
   4   8   9      409.92      352.77     17.26 o 
   5   8   9      444.42      367.55     24.33 o 
   6   8   9       88.48       72.77     19.15 o 
   7   8   9       38.49       35.96     14.36 o 
   8   8   9       66.91       37.72     25.48 o 
   9   8   9       33.22       34.25     29.22 o 
  10   8   9       57.51       57.83     40.56 o 
  -9   9   9        3.37       25.77     20.07 o 
  -8   9   9        1.43       -4.78     14.29 o 
  -7   9   9       54.77       38.12     33.32 o 
  -6   9   9       30.60       21.15     11.59 o 
  -5   9   9       12.75        9.27      6.59 o 
  -4   9   9      204.03      224.30     21.66 o 
  -3   9   9      157.11      139.82     25.57 o 
  -2   9   9       16.18       12.15      5.24 o 
  -1   9   9     1134.56     1107.94    109.20 o 
   0   9   9       31.13       46.54     15.55 o 
   1   9   9       23.12       24.63      8.14 o 
   2   9   9        5.29        8.36      4.14 o 
   3   9   9       28.32       28.14     10.51 o 
   4   9   9       68.39       63.06     23.37 o 
   5   9   9        2.88        7.46      6.52 o 
   6   9   9       41.02       28.42     11.53 o 
   7   9   9       68.59       65.82     26.50 o 
   8   9   9      230.57      258.12     53.33 o 
   9   9   9       50.93       60.38     50.01 o 
  -8  10   9        9.56       16.14     14.72 o 
  -7  10   9        6.23       15.29     16.45 o 
  -6  10   9       11.77        4.08     13.08 o 
  -5  10   9      546.63      592.14     69.94 o 
  -4  10   9       25.31       29.44     12.16 o 
  -3  10   9      299.95      331.49     21.26 o 
  -2  10   9      131.45      108.50     34.96 o 
  -1  10   9        0.31       -0.20      6.72 o 
   0  10   9        3.94        6.77      5.12 o 
   1  10   9       24.03       22.45     10.46 o 
   2  10   9        2.18        3.09      4.37 o 
   3  10   9      380.15      337.19     19.03 o 
   4  10   9      117.32      103.89     17.75 o 
   5  10   9       84.79       63.57     24.83 o 
   6  10   9      106.45       77.72     25.15 o 
   7  10   9        1.07       11.37     11.32 o 
   8  10   9        3.25        8.47     10.82 o 
  -7  11   9       14.94       20.27     13.26 o 
  -6  11   9        2.82        4.11      9.21 o 
  -5  11   9        2.42        6.95     11.43 o 
  -4  11   9        0.04        8.70      8.67 o 
  -3  11   9       23.92       26.53     14.40 o 
  -2  11   9        6.69        6.86      9.08 o 
  -1  11   9       55.39       31.05     11.62 o 
   0  11   9        0.04        2.57      4.37 o 
   1  11   9       44.21       50.57     27.42 o 
   2  11   9       91.81       93.46     23.31 o 
   3  11   9       90.40       77.63     28.78 o 
   4  11   9       32.13       22.85     12.65 o 
   5  11   9      121.54      132.35     15.62 o 
   6  11   9        5.68        8.41      8.34 o 
   7  11   9      172.96      222.98     70.65 o 
  -6  12   9        0.09       -2.96     14.79 o 
  -5  12   9       19.60       16.09     12.87 o 
  -4  12   9       41.95       31.38     26.80 o 
  -3  12   9       63.60       54.31     40.16 o 
  -2  12   9       19.32       11.54     14.43 o 
  -1  12   9        0.34       -0.47     22.51 o 
   0  12   9      173.71      211.29     28.22 o 
   1  12   9       12.07       11.04     11.22 o 
   2  12   9       93.84       84.93     41.88 o 
   3  12   9      120.72      116.66     24.80 o 
   4  12   9       90.62       98.50     19.36 o 
   5  12   9        3.45        5.45      9.22 o 
   6  12   9        6.16        7.79     12.81 o 
  -4  13   9       42.02       32.71     31.79 o 
  -3  13   9       69.37       61.27     35.92 o 
  -2  13   9      123.55      116.22     56.40 o 
  -1  13   9        2.50       14.01     13.96 o 
   0  13   9      112.55      164.91     36.79 o 
   1  13   9        0.06        1.75     12.13 o 
   2  13   9      185.80      273.76     50.42 o 
   3  13   9       38.06       34.77     19.99 o 
   4  13   9       19.45       15.94     20.04 o 
 -10   0  10      244.45      197.84    120.65 o 
  -8   0  10      198.21      149.32     24.95 o 
  -6   0  10     4177.01     5425.94    304.70 o 
  -4   0  10      121.64      135.45     19.00 o 
  -2   0  10      231.81      288.36     16.99 o 
   0   0  10      175.80      226.23     13.87 o 
   2   0  10      292.80      353.88     23.66 o 
   4   0  10       39.83       16.76     12.41 o 
   6   0  10       63.48       58.38     23.91 o 
   8   0  10      258.97      248.60     23.44 o 
  10   0  10     1801.02     1842.05    102.16 o 
 -11   1  10       25.95       23.95     14.23 o 
 -10   1  10      615.94      680.18     79.16 o 
  -9   1  10      335.29      328.09     42.72 o 
  -8   1  10       20.62       21.05      8.52 o 
  -7   1  10     1189.61     1492.92     73.50 o 
  -6   1  10     1071.49     1261.84     46.63 o 
  -5   1  10      493.18      529.21     22.79 o 
  -4   1  10       48.85       45.79      6.61 o 
  -3   1  10      473.07      530.04     14.12 o 
  -2   1  10     1419.24     1638.08     77.11 o 
  -1   1  10      527.39      553.57     23.55 o 
   0   1  10     4644.66     5562.83     79.79 o 
   1   1  10       19.47       12.66      3.30 o 
   2   1  10      927.78      986.42     26.72 o 
   3   1  10      726.58      760.29     17.55 o 
   4   1  10      638.70      532.58     17.42 o 
   5   1  10     1495.77     1535.25     51.61 o 
   6   1  10       52.39       56.16     14.40 o 
   7   1  10       12.76       12.12      7.32 o 
   8   1  10       41.58       43.90     14.71 o 
   9   1  10      428.57      458.06     24.74 o 
  10   1  10       46.80       46.91     39.43 o 
  11   1  10       82.76       71.16     24.80 o 
 -11   2  10        7.28       10.88     11.40 o 
 -10   2  10       76.70       58.15     27.58 o 
  -9   2  10        2.20        7.58      5.70 o 
  -8   2  10       78.83       65.58     21.34 o 
  -7   2  10       36.90       38.44      9.86 o 
  -6   2  10     1163.91     1396.24     51.36 o 
  -5   2  10      586.01      605.06     21.86 o 
  -4   2  10       29.86       23.18      6.35 o 
  -3   2  10      185.46      175.39      7.91 o 
  -2   2  10       85.43       93.27      8.90 o 
  -1   2  10        0.89        4.38      2.54 o 
   0   2  10        5.11        5.92      4.31 o 
   1   2  10     1581.25     1870.44     34.54 o 
   2   2  10        1.13        3.00      2.03 o 
   3   2  10       21.27       19.88      5.00 o 
   4   2  10      207.24      160.20     11.56 o 
   5   2  10      893.13      889.33     35.47 o 
   6   2  10      126.46      112.48     27.55 o 
   7   2  10       60.66       48.87     12.66 o 
   8   2  10        0.69        4.62      7.93 o 
   9   2  10       54.73       30.20     23.00 o 
  10   2  10      307.02      302.53     22.80 o 
  11   2  10       10.18       13.87      5.66 o 
 -11   3  10       38.40       34.92     21.60 o 
 -10   3  10       59.38       53.38     18.83 o 
  -9   3  10      246.97      224.38     28.98 o 
  -8   3  10        0.62       12.22      6.65 o 
  -7   3  10      856.75      969.68     75.56 o 
  -6   3  10        0.60        4.45      3.95 o 
  -5   3  10      637.31      762.73     22.54 o 
  -4   3  10     1469.59     1655.60     51.65 o 
  -3   3  10      145.25      130.84      5.50 o 
  -2   3  10      477.28      525.15     35.66 o 
  -1   3  10     1023.61     1085.60     20.66 o 
   0   3  10       68.83       63.33     14.79 o 
   1   3  10       85.03       84.40      6.16 o 
   2   3  10        4.48        4.25      3.56 o 
   3   3  10      947.18     1044.58     39.66 o 
   4   3  10      359.71      359.23     15.34 o 
   5   3  10     1717.97     1834.68     49.18 o 
   6   3  10      292.38      300.24     18.66 o 
   7   3  10      330.37      285.57     18.82 o 
   8   3  10       51.45       55.43     17.29 o 
   9   3  10      500.34      519.51     36.48 o 
  10   3  10       76.50       86.05     22.02 o 
  11   3  10       72.58       51.75     27.57 o 
 -11   4  10       25.39       19.80     15.27 o 
 -10   4  10       34.99       22.82      8.89 o 
  -9   4  10       26.96       24.99     11.50 o 
  -8   4  10       34.06       38.56     10.64 o 
  -7   4  10       15.42       13.89      7.94 o 
  -6   4  10       35.55       31.74      9.60 o 
  -5   4  10        0.81        4.24      3.31 o 
  -4   4  10        0.96        2.08      2.07 o 
  -3   4  10       39.44       35.51      6.15 o 
  -2   4  10       68.16       64.68      9.61 o 
  -1   4  10      174.29      187.09     12.67 o 
   0   4  10       42.41       33.18      4.86 o 
   1   4  10      233.63      238.53     13.15 o 
   2   4  10        0.01       -0.76      3.72 o 
   3   4  10      196.78      206.82     12.38 o 
   4   4  10        6.33        3.44      5.71 o 
   5   4  10       40.66       41.55     11.56 o 
   6   4  10      183.45      165.76     13.88 o 
   7   4  10       18.43       17.20      7.05 o 
   8   4  10      258.43      273.20     22.39 o 
   9   4  10        0.04        1.43      5.87 o 
  10   4  10      150.35      145.24     24.83 o 
  11   4  10       27.77       16.83     15.36 o 
 -11   5  10       30.87       25.28      9.63 o 
 -10   5  10      397.63      412.70     40.20 o 
  -9   5  10       32.61       21.81      9.87 o 
  -8   5  10      160.68      171.58     17.34 o 
  -7   5  10      192.41      154.50     18.62 o 
  -6   5  10      111.52       91.60     16.93 o 
  -5   5  10       28.08       19.39      5.53 o 
  -4   5  10      559.74      502.96     18.73 o 
  -3   5  10      171.27      177.05     11.18 o 
  -2   5  10      188.56      183.02      9.42 o 
  -1   5  10        6.69        2.99      1.97 o 
   0   5  10        7.23        4.78      2.53 o 
   1   5  10       25.65       21.48      6.21 o 
   2   5  10      108.82      126.10      9.82 o 
   3   5  10      105.67      132.79     20.48 o 
   4   5  10       11.99       11.42      7.54 o 
   5   5  10        0.20        4.24      5.04 o 
   6   5  10      280.05      275.32     18.52 o 
   7   5  10      253.92      226.03     14.23 o 
   8   5  10      101.80       96.64     11.91 o 
   9   5  10        7.06       12.21      4.99 o 
  10   5  10       69.76       60.77     29.84 o 
  11   5  10        0.30        8.02      5.87 o 
 -10   6  10      146.44      128.73     36.11 o 
  -9   6  10        4.41       13.45      8.56 o 
  -8   6  10       22.70       19.77      9.63 o 
  -7   6  10      112.48      130.19     15.88 o 
  -6   6  10        4.83        9.39      6.96 o 
  -5   6  10       99.63       78.74      8.90 o 
  -4   6  10      246.01      208.49     14.78 o 
  -3   6  10      115.07       93.35     16.47 o 
  -2   6  10      145.90      162.44     10.11 o 
  -1   6  10       70.76       75.51      9.09 o 
   0   6  10      472.81      443.33     21.08 o 
   1   6  10     2294.27     2125.27     99.82 o 
   2   6  10      294.65      273.92     15.70 o 
   3   6  10        0.56        4.64      4.85 o 
   4   6  10     1168.31     1151.29     49.88 o 
   5   6  10        1.05        8.49      5.13 o 
   6   6  10        6.81        5.12      5.02 o 
   7   6  10        6.83        5.56      6.09 o 
   8   6  10       65.04       58.81     22.57 o 
   9   6  10       11.08       17.42     11.92 o 
  10   6  10       76.51       67.91     25.80 o 
 -10   7  10       46.73       30.82     21.31 o 
  -9   7  10       14.58       20.32     10.65 o 
  -8   7  10      351.54      348.76     39.48 o 
  -7   7  10      129.46       86.50     28.32 o 
  -6   7  10       29.45       27.31     10.47 o 
  -5   7  10        3.44       11.11      5.26 o 
  -4   7  10       18.56       20.90      6.32 o 
  -3   7  10        8.51       10.21      4.99 o 
  -2   7  10        8.43        6.11      3.76 o 
  -1   7  10      668.38      587.60     45.67 o 
   0   7  10       15.87       13.06      4.61 o 
   1   7  10        4.05        2.73      4.89 o 
   2   7  10       39.07       34.90      9.98 o 
   3   7  10       14.14       13.65      5.53 o 
   4   7  10      451.89      439.27     28.38 o 
   5   7  10       35.79       53.15     14.89 o 
   6   7  10       14.57        9.40      7.47 o 
   7   7  10        5.62        5.45      4.35 o 
   8   7  10       12.40        6.54      7.47 o 
   9   7  10      140.97      153.76     34.13 o 
  10   7  10       94.84       67.88     49.69 o 
  -9   8  10        2.05        7.65     14.41 o 
  -8   8  10        1.15       -0.12     10.90 o 
  -7   8  10      236.37      266.29     30.59 o 
  -6   8  10      157.37      135.99     20.75 o 
  -5   8  10       59.04       55.71     14.73 o 
  -4   8  10       68.94       53.29     12.49 o 
  -3   8  10       14.50       13.71      6.46 o 
  -2   8  10        0.26        2.34      4.12 o 
  -1   8  10       86.59       78.83     13.53 o 
   0   8  10      615.27      559.65     34.05 o 
   1   8  10      497.19      476.18     28.53 o 
   2   8  10       77.47       72.34     19.49 o 
   3   8  10       15.70       11.21      6.28 o 
   4   8  10      776.83      719.84     28.00 o 
   5   8  10       61.82       63.06     19.36 o 
   6   8  10      366.76      326.72     25.78 o 
   7   8  10       43.41       38.58     14.89 o 
   8   8  10       52.71       49.97     24.14 o 
   9   8  10      114.58      137.60     52.39 o 
  -8   9  10       34.94       25.49     19.93 o 
  -7   9  10        3.21       14.58     12.97 o 
  -6   9  10       24.20       23.01     20.52 o 
  -5   9  10      223.97      299.57     43.86 o 
  -4   9  10      326.07      368.83     33.31 o 
  -3   9  10       34.88       24.40     11.50 o 
  -2   9  10      115.16       95.82     12.25 o 
  -1   9  10      785.45      751.82     61.83 o 
   0   9  10        1.98        4.07      4.42 o 
   1   9  10        0.96       -0.22      5.46 o 
   2   9  10       21.63       23.07      7.93 o 
   3   9  10      101.35      102.03     30.76 o 
   4   9  10      313.95      284.31     20.99 o 
   5   9  10       36.69       39.02     13.21 o 
   6   9  10      196.40      211.80     20.17 o 
   7   9  10       87.44       82.84     37.50 o 
   8   9  10        0.30        2.25      8.29 o 
  -8  10  10        8.78        4.58      6.87 o 
  -7  10  10       38.40       22.70     22.26 o 
  -6  10  10      182.85      179.04     30.67 o 
  -5  10  10       32.48       30.52     16.76 o 
  -4  10  10       49.25       44.48     24.97 o 
  -3  10  10       75.78       67.08     25.54 o 
  -2  10  10        7.14        4.43      9.70 o 
  -1  10  10       26.09       24.01     11.91 o 
   0  10  10       22.28       24.20      9.91 o 
   1  10  10       13.22       14.00      7.23 o 
   2  10  10       58.03       54.47     17.71 o 
   3  10  10        0.12        2.84      3.63 o 
   4  10  10       83.29       61.67     21.90 o 
   5  10  10       16.23       16.22     13.07 o 
   6  10  10       76.29       63.34     26.96 o 
   7  10  10        5.59        7.89      8.60 o 
   8  10  10       37.43       35.35     36.36 o 
  -6  11  10       71.29       84.44     41.90 o 
  -5  11  10       60.50       51.88     30.49 o 
  -4  11  10      230.29      246.53     31.26 o 
  -3  11  10       12.00        0.65     17.46 o 
  -2  11  10       74.07       71.15     35.23 o 
  -1  11  10        0.03       -0.73     21.34 o 
   0  11  10       27.07       30.16     14.42 o 
   1  11  10       60.78       56.11     26.69 o 
   2  11  10       51.34       49.84     26.04 o 
   3  11  10        2.35        2.41      7.57 o 
   4  11  10       84.15       76.65     26.86 o 
   5  11  10       12.07        6.24      6.49 o 
   6  11  10      222.96      236.02     36.01 o 
  -5  12  10      136.02      149.95     30.86 o 
  -4  12  10       17.84       15.96      9.67 o 
  -3  12  10        1.62        3.74      8.34 o 
  -2  12  10       35.96       24.79     18.13 o 
  -1  12  10      156.70      164.66     76.54 o 
   0  12  10       37.52       35.27     24.39 o 
   1  12  10       72.10       37.25     19.61 o 
   2  12  10       20.42       13.74     13.11 o 
   3  12  10       22.99       17.66     11.31 o 
   4  12  10        0.74        9.30     10.44 o 
   5  12  10        8.09       -1.96     20.11 o 
  -3  13  10        1.22       11.65     11.29 o 
  -2  13  10      158.02      182.64     31.50 o 
  -1  13  10      205.44      296.14     38.03 o 
   0  13  10       41.32       65.60     42.24 o 
   1  13  10       63.48       47.74     40.09 o 
   2  13  10        0.31        8.61     10.35 o 
   3  13  10       33.99       16.11     10.88 o 
 -11   0  11       19.42       14.36     13.38 o 
  -9   0  11      188.90      144.82     42.66 o 
  -7   0  11        9.19        5.86      7.59 o 
  -5   0  11      287.95      331.02     33.60 o 
  -3   0  11       30.57       23.25      6.07 o 
  -1   0  11     6097.35     7242.32     39.79 o 
   1   0  11      118.43      128.85      8.69 o 
   3   0  11      933.38      961.41     43.27 o 
   5   0  11      512.75      539.55     38.73 o 
   7   0  11      146.59      143.69     24.50 o 
   9   0  11      326.35      312.86     41.00 o 
  11   0  11      369.55      420.22     71.54 o 
 -11   1  11      112.58       55.85     35.17 o 
 -10   1  11       49.87       53.00     19.28 o 
  -9   1  11       36.48       30.47     10.01 o 
  -8   1  11      134.31      139.87     20.63 o 
  -7   1  11      478.72      553.35     35.04 o 
  -6   1  11      802.20      971.71     36.03 o 
  -5   1  11     1972.65     2383.70     59.88 o 
  -4   1  11        0.55       -0.35      2.49 o 
  -3   1  11     1230.94     1391.02     51.27 o 
  -2   1  11      372.64      451.94     25.03 o 
  -1   1  11     1076.11     1319.21     35.81 o 
   0   1  11      317.81      325.75     21.21 o 
   1   1  11        0.48        2.33      1.81 o 
   2   1  11      723.58      855.45     19.38 o 
   3   1  11       56.68       74.94      9.69 o 
   4   1  11       78.52       75.33     20.96 o 
   5   1  11      876.97      992.76     32.92 o 
   6   1  11       10.57       19.72      7.73 o 
   7   1  11       70.17       71.83     17.57 o 
   8   1  11       25.01       30.45     11.73 o 
   9   1  11       23.93       20.67      9.65 o 
  10   1  11        0.00       10.58      9.53 o 
  11   1  11      161.41      163.27     25.49 o 
 -11   2  11      109.62       87.19     45.51 o 
 -10   2  11       55.68       48.28     25.85 o 
  -9   2  11       27.97       16.27     10.10 o 
  -8   2  11       35.24       32.06     14.06 o 
  -7   2  11      152.05      149.26     15.80 o 
  -6   2  11        1.13        5.42      5.55 o 
  -5   2  11      351.95      394.86     20.39 o 
  -4   2  11       47.12       35.39      8.57 o 
  -3   2  11        3.97        6.86      4.63 o 
  -2   2  11      345.38      425.23     29.22 o 
  -1   2  11     1746.09     2081.94     63.67 o 
   0   2  11      199.53      210.49     11.81 o 
   1   2  11        4.25        2.93      2.29 o 
   2   2  11      330.22      326.19     17.61 o 
   3   2  11      181.87      158.72     12.64 o 
   4   2  11     2086.41     2232.69     68.42 o 
   5   2  11       32.01       29.41      8.48 o 
   6   2  11       58.71       61.41     14.71 o 
   7   2  11       18.08       21.64      8.45 o 
   8   2  11       39.79       39.18     12.21 o 
   9   2  11      169.14      182.04     19.63 o 
  10   2  11      169.15      157.24     47.45 o 
  11   2  11      187.71      208.95     28.37 o 
 -11   3  11       69.98       72.17     36.74 o 
 -10   3  11       41.25       47.84     26.32 o 
  -9   3  11       47.42       46.23     16.87 o 
  -8   3  11      385.43      422.10     33.63 o 
  -7   3  11        2.44        3.17      3.76 o 
  -6   3  11     1343.73     1576.67     50.73 o 
  -5   3  11      209.74      255.08     19.45 o 
  -4   3  11        0.17        2.12      2.56 o 
  -3   3  11       70.88       64.79      9.09 o 
  -2   3  11      458.79      489.24     25.39 o 
  -1   3  11        1.16        1.05      5.44 o 
   0   3  11      471.21      481.90     19.96 o 
   1   3  11      812.74      928.27     29.13 o 
   2   3  11      212.96      199.47     13.47 o 
   3   3  11      152.55      149.68      9.98 o 
   4   3  11       29.68       35.19     10.41 o 
   5   3  11       38.03       42.52     13.25 o 
   6   3  11       67.93       49.44     10.97 o 
   7   3  11        5.12        7.69      6.58 o 
   8   3  11       57.00       45.24     18.00 o 
   9   3  11       29.66       33.86     11.07 o 
  10   3  11        7.73        3.31      5.98 o 
  11   3  11       29.83       16.18     13.58 o 
 -11   4  11      130.90      170.62     32.87 o 
 -10   4  11      128.49       62.82     26.41 o 
  -9   4  11       10.01       12.77      9.02 o 
  -8   4  11       33.31       21.76      8.45 o 
  -7   4  11      107.06       92.49     15.26 o 
  -6   4  11       88.34       79.24     10.92 o 
  -5   4  11       18.53       13.52      5.66 o 
  -4   4  11        6.03        9.20      4.73 o 
  -3   4  11      232.34      280.28     18.33 o 
  -2   4  11      359.78      373.32     22.68 o 
  -1   4  11      810.26      842.11     35.73 o 
   0   4  11      124.48      118.14     14.22 o 
   1   4  11      209.98      220.11     10.90 o 
   2   4  11      532.50      497.98     16.28 o 
   3   4  11      403.96      402.10     20.67 o 
   4   4  11      918.81      901.62     30.11 o 
   5   4  11      552.53      534.27     23.96 o 
   6   4  11        9.91        7.30      4.73 o 
   7   4  11      125.45      134.88     15.59 o 
   8   4  11        0.69        6.50      4.92 o 
   9   4  11      123.08      126.20     15.17 o 
  10   4  11       49.61       45.07     20.16 o 
  11   4  11        8.03       12.83      7.02 o 
 -10   5  11        3.73        6.79     10.41 o 
  -9   5  11       14.29       14.98     11.54 o 
  -8   5  11       16.65       15.15     10.49 o 
  -7   5  11       21.21       33.58     16.93 o 
  -6   5  11       20.37       16.40     10.75 o 
  -5   5  11       36.66       44.58     11.40 o 
  -4   5  11        8.08        7.42      3.44 o 
  -3   5  11       16.72       12.94      4.50 o 
  -2   5  11      123.14      112.66     10.75 o 
  -1   5  11      164.87      172.87     17.65 o 
   0   5  11      574.17      570.11     17.41 o 
   1   5  11      721.67      716.97     21.27 o 
   2   5  11      665.24      682.55     18.15 o 
   3   5  11        9.80        9.06      4.07 o 
   4   5  11        0.05        2.71      4.63 o 
   5   5  11        1.92        5.23      4.42 o 
   6   5  11      374.28      324.18     22.44 o 
   7   5  11       65.47       47.69     11.84 o 
   8   5  11        2.28        7.71      5.81 o 
   9   5  11       86.92       85.78     30.14 o 
  10   5  11       37.05       35.03     16.61 o 
 -10   6  11      259.63      240.38     39.54 o 
  -9   6  11        0.03       10.20      9.67 o 
  -8   6  11       81.42       66.64     27.69 o 
  -7   6  11      207.46      205.67     28.17 o 
  -6   6  11       37.26       23.81     10.66 o 
  -5   6  11      236.49      195.51     13.75 o 
  -4   6  11      111.15       90.47     11.58 o 
  -3   6  11       57.49       55.70      8.71 o 
  -2   6  11       27.55       25.92      7.26 o 
  -1   6  11     1656.18     1437.21    158.86 o 
   0   6  11       97.54       83.43     12.70 o 
   1   6  11     1460.70     1430.09     57.59 o 
   2   6  11      190.28      162.05     14.02 o 
   3   6  11      383.91      381.56     18.24 o 
   4   6  11     1681.90     1786.69     85.18 o 
   5   6  11      966.04     1031.27     37.20 o 
   6   6  11      284.45      248.11     23.90 o 
   7   6  11       67.24       67.86     20.01 o 
   8   6  11       54.28       68.69     21.48 o 
   9   6  11      596.67      707.26     38.56 o 
  10   6  11       32.49       38.91     24.55 o 
  -9   7  11        0.04       10.15     12.39 o 
  -8   7  11      138.10      138.45     26.30 o 
  -7   7  11       35.72       32.05     12.78 o 
  -6   7  11      641.00      719.57     51.01 o 
  -5   7  11      348.39      297.07     32.31 o 
  -4   7  11       11.54       10.53      7.04 o 
  -3   7  11       91.78       96.25     18.88 o 
  -2   7  11        1.41        3.24      3.54 o 
  -1   7  11        8.68        3.65      4.00 o 
   0   7  11      486.87      406.27     17.69 o 
   1   7  11        0.21        0.47      4.30 o 
   2   7  11      272.65      242.12     13.85 o 
   3   7  11       39.12       31.36     11.03 o 
   4   7  11       14.49       10.28      5.63 o 
   5   7  11      294.19      270.70     21.36 o 
   6   7  11        1.08        7.66      5.08 o 
   7   7  11       18.26       16.81      9.07 o 
   8   7  11       42.26       39.48     19.31 o 
   9   7  11       15.67       15.48     13.37 o 
  -9   8  11       19.58       18.50     13.71 o 
  -8   8  11       26.43       22.63     11.01 o 
  -7   8  11      187.97      176.30     23.14 o 
  -6   8  11        0.09        7.98      6.03 o 
  -5   8  11       35.53       35.57     12.71 o 
  -4   8  11       73.61       74.73     21.43 o 
  -3   8  11      467.95      464.24     27.24 o 
  -2   8  11      604.39      570.05     52.32 o 
  -1   8  11        0.19        4.30      7.80 o 
   0   8  11        1.44        2.24      3.89 o 
   1   8  11       65.48       45.53     16.19 o 
   2   8  11      350.51      315.52     19.20 o 
   3   8  11        1.57        4.21      5.87 o 
   4   8  11     1930.05     1931.90     58.03 o 
   5   8  11      143.54      121.22     25.07 o 
   6   8  11      482.05      472.19     35.44 o 
   7   8  11       92.31      118.25     17.68 o 
   8   8  11      126.40      158.59     29.02 o 
   9   8  11        7.81       13.04      7.72 o 
  -8   9  11      126.05      125.90     52.60 o 
  -7   9  11       36.23       31.42     23.27 o 
  -6   9  11      188.04      181.45     37.43 o 
  -5   9  11      284.57      305.37     32.32 o 
  -4   9  11       81.05       83.10     27.73 o 
  -3   9  11       11.68       16.24      7.26 o 
  -2   9  11      177.75      181.79     15.96 o 
  -1   9  11       22.65       14.98     10.34 o 
   0   9  11       28.54       30.21     12.10 o 
   1   9  11      185.13      161.20     16.18 o 
   2   9  11       43.23       29.64     10.25 o 
   3   9  11       39.27       35.35     12.15 o 
   4   9  11        8.42       11.87      7.48 o 
   5   9  11      165.55      125.05     15.42 o 
   6   9  11      110.87       93.49     21.70 o 
   7   9  11        1.67        9.06      6.43 o 
   8   9  11        8.22       18.93      8.52 o 
  -7  10  11        3.18        3.94     13.87 o 
  -6  10  11        0.51        7.56     11.75 o 
  -5  10  11      141.97      117.74     46.43 o 
  -4  10  11       64.75       42.40     28.57 o 
  -3  10  11       65.45       58.16     33.30 o 
  -2  10  11       38.11       32.71     21.84 o 
  -1  10  11       39.63       26.82     21.08 o 
   0  10  11       21.51       20.73      8.52 o 
   1  10  11      350.97      342.18     34.64 o 
   2  10  11       15.63       13.03      8.09 o 
   3  10  11       21.85       18.29      8.18 o 
   4  10  11       39.33       29.07     11.87 o 
   5  10  11       37.86       76.07     15.51 o 
   6  10  11        0.72        5.23      5.82 o 
   7  10  11      126.59      172.62     21.99 o 
  -6  11  11        1.43       -7.97     11.69 o 
  -5  11  11      105.90      117.06     22.22 o 
  -4  11  11       55.71       27.52     17.86 o 
  -3  11  11        1.68        4.12     14.66 o 
  -2  11  11        0.89        8.51      8.81 o 
  -1  11  11       27.93       37.92     19.48 o 
   0  11  11        8.33        8.45      7.35 o 
   1  11  11        4.03       -0.89      9.74 o 
   2  11  11        3.98        8.36      9.02 o 
   3  11  11        0.68        1.96     13.37 o 
   4  11  11       14.15        8.34     14.91 o 
   5  11  11        3.89       12.41      7.22 o 
   6  11  11       12.12       10.67     18.82 o 
  -4  12  11      221.84      288.41     36.90 o 
  -3  12  11       53.38       34.35     25.25 o 
  -2  12  11      294.62      307.78     57.61 o 
  -1  12  11       15.77       13.03     15.84 o 
   0  12  11       74.04       83.86     45.64 o 
   1  12  11       95.92      133.40     38.96 o 
   2  12  11        8.11        8.28     12.61 o 
   3  12  11        7.97       12.40     12.72 o 
   4  12  11      120.46      106.60     24.95 o 
  -1  13  11        0.13        9.98      7.68 o 
   0  13  11       57.71       45.88     38.05 o 
   1  13  11       89.30       75.42     64.03 o 
 -10   0  12       30.05       30.09     81.28 o 
  -8   0  12        3.90        2.96      6.48 o 
  -6   0  12      851.35     1058.52     49.74 o 
  -4   0  12        1.19        2.17      2.87 o 
  -2   0  12     1150.14     1421.09     54.68 o 
   0   0  12     2914.75     3446.95     85.37 o 
   2   0  12       36.88       42.75     10.30 o 
   4   0  12       89.82       92.51     32.29 o 
   6   0  12     1466.53     1649.37    104.33 o 
   8   0  12      426.73      440.59     49.82 o 
  10   0  12      382.99      439.86     38.81 o 
 -11   1  12        0.82       -9.62     41.17 o 
 -10   1  12        2.83       26.22     15.76 o 
  -9   1  12        0.29        7.06      6.52 o 
  -8   1  12        3.27        7.40      4.96 o 
  -7   1  12      318.34      349.98     22.73 o 
  -6   1  12      673.78      705.88     34.24 o 
  -5   1  12     1145.17     1399.40     47.07 o 
  -4   1  12      114.45      128.32     10.50 o 
  -3   1  12       11.71       12.68      3.11 o 
  -2   1  12      636.03      737.02     48.42 o 
  -1   1  12      234.41      234.93     12.20 o 
   0   1  12      670.54      870.39     52.18 o 
   1   1  12       21.43       23.35      4.51 o 
   2   1  12     1521.60     1799.19     48.84 o 
   3   1  12      162.57      158.52     12.50 o 
   4   1  12        0.12        1.22      5.02 o 
   5   1  12      351.71      332.01     20.90 o 
   6   1  12      167.45      206.54     30.30 o 
   7   1  12      130.91      137.93     36.41 o 
   8   1  12      513.00      502.59     33.77 o 
   9   1  12       76.48       83.56     24.06 o 
  10   1  12      419.49      430.68     37.71 o 
  11   1  12       17.16       18.63     10.12 o 
 -11   2  12       32.36       61.74     45.89 o 
 -10   2  12      217.33      213.19     69.35 o 
  -9   2  12       50.87       43.88     22.91 o 
  -8   2  12       11.54        7.81      9.01 o 
  -7   2  12       63.86       49.31     13.51 o 
  -6   2  12      161.31      156.91     15.67 o 
  -5   2  12      352.82      341.42     20.87 o 
  -4   2  12       97.01       86.70      6.90 o 
  -3   2  12      291.53      339.37     21.45 o 
  -2   2  12      434.79      534.66     26.90 o 
  -1   2  12      122.13      114.71      9.10 o 
   0   2  12      728.23      831.76     33.54 o 
   1   2  12     1117.45     1266.46     46.76 o 
   2   2  12      823.61      981.61     37.15 o 
   3   2  12     2772.22     3040.37     63.92 o 
   4   2  12        5.53        6.71      6.04 o 
   5   2  12        0.15        7.37      4.68 o 
   6   2  12      859.48      932.27     49.42 o 
   7   2  12      197.19      186.11     21.86 o 
   8   2  12       38.57       29.32     11.52 o 
   9   2  12        1.50       11.90      6.91 o 
  10   2  12      180.48      196.63     25.25 o 
  11   2  12       54.03       29.67     16.00 o 
 -10   3  12       41.15       21.16     16.78 o 
  -9   3  12        7.10        9.36      9.26 o 
  -8   3  12       13.18       16.34      9.34 o 
  -7   3  12      260.62      223.38     31.91 o 
  -6   3  12      133.78      124.00     18.11 o 
  -5   3  12     1429.40     1714.55     53.34 o 
  -4   3  12       31.59       22.74      7.10 o 
  -3   3  12      156.78      197.86     18.14 o 
  -2   3  12        9.16       14.85      7.59 o 
  -1   3  12        7.25        6.53      4.43 o 
   0   3  12        1.58        4.68      3.88 o 
   1   3  12        2.38        1.04      5.98 o 
   2   3  12       54.37       52.17      7.07 o 
   3   3  12      117.74      104.42      9.86 o 
   4   3  12       67.37       61.77     14.93 o 
   5   3  12      341.67      300.85     19.93 o 
   6   3  12       48.73       49.67     14.31 o 
   7   3  12      605.95      609.53     42.75 o 
   8   3  12       29.61       24.58      8.24 o 
   9   3  12      167.18      162.38     25.41 o 
  10   3  12       61.23       47.58     14.83 o 
 -10   4  12       50.40       46.39     22.80 o 
  -9   4  12       14.47       17.27     10.36 o 
  -8   4  12        0.88       13.36      7.02 o 
  -7   4  12      267.91      300.79     38.44 o 
  -6   4  12      324.09      312.32     22.43 o 
  -5   4  12        8.74        5.60      4.93 o 
  -4   4  12      703.11      759.71     39.93 o 
  -3   4  12      587.30      655.13     34.77 o 
  -2   4  12      272.23      242.08     17.26 o 
  -1   4  12      409.79      433.65     23.44 o 
   0   4  12     1230.07     1264.31     66.38 o 
   1   4  12       17.00       14.43      9.68 o 
   2   4  12      261.23      249.52     13.34 o 
   3   4  12      606.52      550.20     21.54 o 
   4   4  12      131.68      142.38     16.02 o 
   5   4  12       31.75       22.17      8.69 o 
   6   4  12      126.04      126.48     33.09 o 
   7   4  12      463.73      451.52     23.96 o 
   8   4  12      427.29      424.81     37.82 o 
   9   4  12        6.67        8.89      7.02 o 
  10   4  12        3.32        4.67      9.83 o 
 -10   5  12      135.69      112.27     39.07 o 
  -9   5  12       68.07       53.22     22.83 o 
  -8   5  12       80.97       77.26     25.85 o 
  -7   5  12       31.71       25.40     14.35 o 
  -6   5  12        9.50       10.72      9.61 o 
  -5   5  12       22.16       30.95      8.11 o 
  -4   5  12      100.27       85.93     11.61 o 
  -3   5  12      241.06      244.63     16.85 o 
  -2   5  12      353.16      328.68     32.61 o 
  -1   5  12      599.61      562.90     80.37 o 
   0   5  12       97.46       76.40     23.93 o 
   1   5  12        3.38        3.43      2.92 o 
   2   5  12      215.83      193.18     14.87 o 
   3   5  12        0.55       -0.28      4.16 o 
   4   5  12      104.68      121.82     15.26 o 
   5   5  12       27.94       27.79      9.99 o 
   6   5  12       12.20       19.89      7.47 o 
   7   5  12      293.66      266.00     15.40 o 
   8   5  12      231.21      240.07     20.67 o 
   9   5  12        4.62       10.47      8.98 o 
  10   5  12       70.53       40.84     27.23 o 
  -9   6  12       21.40       19.77     12.86 o 
  -8   6  12        6.31        4.16      6.70 o 
  -7   6  12       19.52       10.39      8.60 o 
  -6   6  12      314.15      265.46     49.25 o 
  -5   6  12        1.00        7.12      5.13 o 
  -4   6  12      362.50      370.30     24.19 o 
  -3   6  12      389.39      383.75     22.45 o 
  -2   6  12      775.16      836.45     64.91 o 
  -1   6  12       49.47       50.95     25.94 o 
   0   6  12     2938.13     2720.55    247.46 o 
   1   6  12     2056.18     2073.53     77.50 o 
   2   6  12      277.38      271.36     23.03 o 
   3   6  12      727.95      731.47     32.61 o 
   4   6  12      806.40      858.47     31.99 o 
   5   6  12      124.31      137.44     16.22 o 
   6   6  12      706.90      756.91     29.96 o 
   7   6  12        0.02        0.84      7.50 o 
   8   6  12      264.35      279.80     18.45 o 
   9   6  12       13.72       11.06     10.61 o 
  -9   7  12      151.83      138.56     33.55 o 
  -8   7  12       23.14       16.81     11.44 o 
  -7   7  12        2.21        9.56      8.38 o 
  -6   7  12      577.22      508.85     42.59 o 
  -5   7  12       93.18      116.69     23.43 o 
  -4   7  12       22.30       21.84      6.37 o 
  -3   7  12       24.10       20.28     10.83 o 
  -2   7  12       86.78       72.25     10.41 o 
  -1   7  12      475.09      379.64     43.90 o 
   0   7  12      492.50      457.84     35.39 o 
   1   7  12      196.99      166.86     15.24 o 
   2   7  12      110.93       85.67     18.70 o 
   3   7  12        7.88       11.98      7.44 o 
   4   7  12       10.54       12.64      5.94 o 
   5   7  12        2.57        4.47      5.65 o 
   6   7  12        8.64       -0.39      5.44 o 
   7   7  12       18.58       16.68     10.93 o 
   8   7  12       67.75       53.40     18.66 o 
   9   7  12       86.10       59.54     29.92 o 
  -8   8  12       40.95       40.75     22.19 o 
  -7   8  12      286.18      274.65     24.00 o 
  -6   8  12       51.53       43.29     25.47 o 
  -5   8  12        0.52        9.40      9.60 o 
  -4   8  12        0.91        8.51      9.56 o 
  -3   8  12      945.43     1014.44     58.24 o 
  -2   8  12        0.24        6.00      6.47 o 
  -1   8  12      585.70      553.03     63.43 o 
   0   8  12      264.14      214.04     21.07 o 
   1   8  12      740.93      636.04     62.31 o 
   2   8  12        8.77        9.38      5.73 o 
   3   8  12      639.18      570.37     30.29 o 
   4   8  12        1.62        3.80      5.24 o 
   5   8  12        2.89       11.56      6.39 o 
   6   8  12      164.32      161.54     14.87 o 
   7   8  12      347.53      357.97     16.56 o 
   8   8  12        1.53        2.70      7.16 o 
  -7   9  12       20.26       22.84     18.09 o 
  -6   9  12      127.63       97.80     38.18 o 
  -5   9  12       91.92       67.81     30.42 o 
  -4   9  12      152.05      150.33     35.34 o 
  -3   9  12       75.66       41.79     14.91 o 
  -2   9  12       24.49       14.11      6.57 o 
  -1   9  12       60.43       44.09     14.93 o 
   0   9  12       28.45       19.35     11.20 o 
   1   9  12        5.35        6.74      9.01 o 
   2   9  12       83.65       62.82     21.83 o 
   3   9  12       36.21       35.02     15.32 o 
   4   9  12       61.21       46.04     24.61 o 
   5   9  12      112.19       84.99     23.15 o 
   6   9  12       24.48       16.12     11.12 o 
   7   9  12      111.91      122.68     22.96 o 
  -6  10  12       79.67       70.96     30.99 o 
  -5  10  12      194.04      198.03     35.51 o 
  -4  10  12        1.87        6.81      8.60 o 
  -3  10  12        6.01        0.75     11.91 o 
  -2  10  12      192.67      205.71     28.40 o 
  -1  10  12        0.32        1.18      6.94 o 
   0  10  12       67.33       70.56     26.05 o 
   1  10  12        4.50        4.99      5.05 o 
   2  10  12      381.75      350.28     21.42 o 
   3  10  12        5.77        7.67      7.08 o 
   4  10  12      105.64      122.60     21.12 o 
   5  10  12       86.23       64.85     15.11 o 
   6  10  12      708.18      715.99     52.54 o 
  -5  11  12      166.26      179.08     27.60 o 
  -4  11  12      157.20      178.50     63.01 o 
  -3  11  12       85.45       87.10     48.39 o 
  -2  11  12        3.47       -0.77     12.72 o 
  -1  11  12       45.64       57.14     28.99 o 
   0  11  12       72.05       66.80     31.60 o 
   1  11  12       24.59       13.39     10.08 o 
   2  11  12      142.83      160.34     17.46 o 
   3  11  12       63.30       63.03     34.99 o 
   4  11  12       51.46       33.97     22.27 o 
   5  11  12      159.91      128.76     21.92 o 
  -3  12  12        4.10       25.03     13.35 o 
  -2  12  12       34.97       14.83     24.17 o 
  -1  12  12       85.03       76.15     40.45 o 
   0  12  12        2.04        7.58     13.49 o 
   1  12  12       21.90       21.31     18.44 o 
   2  12  12       69.89       45.42     41.19 o 
   3  12  12       53.74       38.75     27.73 o 
  -9   0  13       48.69       56.22     49.04 o 
  -7   0  13       53.42       46.46     20.23 o 
  -5   0  13     2798.89     3439.28     40.48 o 
  -3   0  13      230.78      241.81     12.58 o 
  -1   0  13      248.36      247.70     37.47 o 
   1   0  13      456.89      539.98     26.43 o 
   3   0  13       20.86        7.39      6.64 o 
   5   0  13       97.77      108.36     40.21 o 
   7   0  13      384.61      376.53     40.56 o 
   9   0  13      366.02      552.91     83.33 o 
 -10   1  13        1.63       21.05     25.25 o 
  -9   1  13       12.62       19.71     16.34 o 
  -8   1  13        4.88        2.85      6.47 o 
  -7   1  13       30.18       26.48      8.35 o 
  -6   1  13        0.08        6.08      5.06 o 
  -5   1  13      280.40      275.83     18.34 o 
  -4   1  13      806.14      946.21     36.07 o 
  -3   1  13      304.28      308.57     18.06 o 
  -2   1  13      238.18      237.00     16.06 o 
  -1   1  13      126.64      118.59     12.08 o 
   0   1  13       89.84       84.85     11.15 o 
   1   1  13     1814.42     2093.44     44.75 o 
   2   1  13      916.26      967.52     20.43 o 
   3   1  13      380.23      406.22     24.87 o 
   4   1  13       55.57       49.08     12.52 o 
   5   1  13      394.44      427.00     36.24 o 
   6   1  13       38.82       39.62     10.83 o 
   7   1  13      816.83      831.76     51.01 o 
   8   1  13      211.39      199.89     24.95 o 
   9   1  13      740.69      837.74     36.13 o 
  10   1  13      149.90      149.78     23.40 o 
 -10   2  13       73.25       52.09     52.67 o 
  -9   2  13      125.46       58.37     35.92 o 
  -8   2  13       21.13       18.14      9.45 o 
  -7   2  13       12.03        7.86      6.55 o 
  -6   2  13        2.19        1.40      6.14 o 
  -5   2  13     1071.43     1306.03     50.70 o 
  -4   2  13       11.34       10.86      5.80 o 
  -3   2  13      563.46      630.54     30.18 o 
  -2   2  13      209.66      193.75     12.41 o 
  -1   2  13        6.07        5.34      3.36 o 
   0   2  13       51.30       44.43     11.91 o 
   1   2  13      106.90      122.04     17.04 o 
   2   2  13      660.16      721.71     22.10 o 
   3   2  13       88.03       89.87     17.78 o 
   4   2  13       61.10       53.87     14.16 o 
   5   2  13       83.63       91.95     17.85 o 
   6   2  13       65.01       64.41     18.70 o 
   7   2  13       20.21       15.55      8.50 o 
   8   2  13       15.70       18.59     11.19 o 
   9   2  13       92.27      123.28     49.08 o 
  10   2  13        4.79       13.82     11.76 o 
 -10   3  13       11.18       10.01     13.11 o 
  -9   3  13        2.10        4.80      7.99 o 
  -8   3  13       62.44       31.14     18.42 o 
  -7   3  13        1.99        2.86      7.32 o 
  -6   3  13      192.88      189.73     25.80 o 
  -5   3  13     1564.54     1780.25    123.08 o 
  -4   3  13      610.88      757.52     32.45 o 
  -3   3  13      300.00      343.51     40.18 o 
  -2   3  13       36.60       35.40     11.41 o 
  -1   3  13       40.26       34.33     10.74 o 
   0   3  13       10.12        9.34      6.56 o 
   1   3  13        7.12        9.60      6.80 o 
   2   3  13     2439.56     2655.51     94.83 o 
   3   3  13     1905.16     2145.78     85.63 o 
   4   3  13       59.83       56.55     14.02 o 
   5   3  13        0.64        4.13      4.86 o 
   6   3  13       19.70       19.45      8.43 o 
   7   3  13      206.28      187.09     17.82 o 
   8   3  13      222.19      240.44     26.92 o 
   9   3  13       10.30        9.63      8.04 o 
  10   3  13      148.12      127.04     42.81 o 
 -10   4  13        2.25        9.72      5.61 o 
  -9   4  13      116.68       80.61     33.89 o 
  -8   4  13       64.43       44.63     21.95 o 
  -7   4  13      190.98      187.80     26.59 o 
  -6   4  13       22.07       15.11      8.07 o 
  -5   4  13       45.00       35.69     12.26 o 
  -4   4  13        9.06        9.83      4.66 o 
  -3   4  13       34.36       36.48     12.29 o 
  -2   4  13       19.08       14.32      6.44 o 
  -1   4  13      399.91      421.61     28.35 o 
   0   4  13       14.31        7.63      6.82 o 
   1   4  13     2224.22     2483.10    105.64 o 
   2   4  13      334.38      328.96     14.26 o 
   3   4  13      220.85      261.08     21.93 o 
   4   4  13       87.52       71.70     21.23 o 
   5   4  13        1.88        1.95      5.62 o 
   6   4  13        0.57        3.24      5.64 o 
   7   4  13       12.01       13.13      8.01 o 
   8   4  13      245.41      223.47     22.62 o 
   9   4  13        3.08        7.59      7.14 o 
  10   4  13       20.65       17.64     11.67 o 
  -9   5  13        2.58        2.88      7.14 o 
  -8   5  13       74.00       44.30     23.88 o 
  -7   5  13        0.00        9.41      7.99 o 
  -6   5  13       88.26       72.60     14.10 o 
  -5   5  13      445.54      405.93     27.91 o 
  -4   5  13       87.43       66.47     10.34 o 
  -3   5  13       44.65       43.94     12.15 o 
  -2   5  13      228.55      222.77     16.16 o 
  -1   5  13       14.28        8.65      6.26 o 
   0   5  13      122.75      103.23     31.78 o 
   1   5  13       30.94       24.14      7.81 o 
   2   5  13      447.08      439.74     19.49 o 
   3   5  13      621.06      646.36     30.96 o 
   4   5  13        2.98        6.26      5.48 o 
   5   5  13        2.63       -1.79      6.27 o 
   6   5  13       29.37       32.60     12.05 o 
   7   5  13      650.25      653.58     34.86 o 
   8   5  13        2.10        7.14      7.26 o 
   9   5  13      197.19      189.71     18.35 o 
  -9   6  13        2.21       10.25      8.49 o 
  -8   6  13       10.58       15.92      9.53 o 
  -7   6  13        0.16        9.61      7.78 o 
  -6   6  13       12.04       18.05      9.89 o 
  -5   6  13      138.74       93.95     29.23 o 
  -4   6  13      265.11      256.42     19.67 o 
  -3   6  13      404.92      431.63     21.37 o 
  -2   6  13        4.63        7.70      5.75 o 
  -1   6  13       99.24       81.08     21.83 o 
   0   6  13       40.38       32.54     10.21 o 
   1   6  13      968.68      863.06     47.06 o 
   2   6  13       30.64       32.84      9.23 o 
   3   6  13      197.59      187.92     19.36 o 
   4   6  13      374.99      361.54     23.41 o 
   5   6  13      262.69      263.52     13.92 o 
   6   6  13      144.35      141.53     22.91 o 
   7   6  13        8.32        6.42      5.53 o 
   8   6  13      185.76      195.60     34.27 o 
   9   6  13        0.06        6.42      7.23 o 
  -8   7  13        0.00       10.19      8.82 o 
  -7   7  13        2.15        9.36     10.73 o 
  -6   7  13       90.43       51.45     20.20 o 
  -5   7  13       64.01       47.82     21.04 o 
  -4   7  13       53.18       46.36     14.00 o 
  -3   7  13      227.00      208.26     16.90 o 
  -2   7  13        0.42        3.06      5.55 o 
  -1   7  13      212.90      185.46     15.74 o 
   0   7  13       29.32       18.56      8.28 o 
   1   7  13        6.50        6.78      7.42 o 
   2   7  13       61.89       50.46     15.38 o 
   3   7  13       72.43       61.37     24.37 o 
   4   7  13       18.77       24.49     13.82 o 
   5   7  13       55.80       55.14     16.26 o 
   6   7  13      216.48      258.81     28.87 o 
   7   7  13      108.67      124.71     20.62 o 
   8   7  13       39.90       27.03     16.56 o 
  -8   8  13       28.68       24.26     14.52 o 
  -7   8  13      306.17      303.00     40.61 o 
  -6   8  13       30.80       35.94     12.09 o 
  -5   8  13       58.37       52.82     18.72 o 
  -4   8  13      456.90      452.84     40.38 o 
  -3   8  13      203.76      192.99     28.13 o 
  -2   8  13        4.34        3.92      8.00 o 
  -1   8  13      129.98      115.30     18.69 o 
   0   8  13      200.27      183.03     24.12 o 
   1   8  13       72.11       72.72     22.79 o 
   2   8  13       71.56       59.75     20.90 o 
   3   8  13       75.84       51.57     20.35 o 
   4   8  13      312.25      289.83     26.30 o 
   5   8  13      590.01      596.21     34.13 o 
   6   8  13        6.42        9.22      9.47 o 
   7   8  13       31.56       18.54      8.32 o 
   8   8  13        2.17        7.14     11.37 o 
  -7   9  13       56.14       43.31     31.29 o 
  -6   9  13        0.79       14.77     10.62 o 
  -5   9  13      112.18      192.81     82.52 o 
  -4   9  13       59.37       50.20     20.77 o 
  -3   9  13       59.64       51.17     27.43 o 
  -2   9  13       89.76       82.66     31.43 o 
  -1   9  13      212.68      165.84     17.80 o 
   0   9  13      202.29      177.45     15.84 o 
   1   9  13        5.70       10.87      6.67 o 
   2   9  13       86.33       64.39     27.97 o 
   3   9  13       41.82       34.29     14.05 o 
   4   9  13       35.55       40.94     15.82 o 
   5   9  13      214.36      214.45     17.16 o 
   6   9  13      390.38      392.70     26.91 o 
   7   9  13       37.41       28.54     16.32 o 
  -6  10  13       83.46       58.80     41.20 o 
  -5  10  13       45.07       38.61     21.21 o 
  -4  10  13       12.49       11.42     12.75 o 
  -3  10  13       19.26       26.68     14.95 o 
  -2  10  13        8.65       11.50     13.12 o 
  -1  10  13        3.40        1.83      9.34 o 
   0  10  13       55.54       27.91     15.80 o 
   1  10  13      176.85      156.42     16.84 o 
   2  10  13        0.70        2.15      9.37 o 
   3  10  13       14.92       14.54     10.50 o 
   4  10  13        0.01        9.84      6.53 o 
   5  10  13        1.11        6.85      5.21 o 
   6  10  13      316.04      316.13     32.60 o 
  -4  11  13       28.48       23.43     18.11 o 
  -3  11  13      111.91       82.92     71.74 o 
  -2  11  13      100.36       71.58     62.77 o 
  -1  11  13       55.03       51.58     30.45 o 
   0  11  13       15.71       18.45     10.72 o 
   1  11  13      159.02      165.75     34.13 o 
   2  11  13       43.05       35.97     20.52 o 
   3  11  13        9.65       10.67     10.05 o 
   4  11  13       20.68       13.14     12.10 o 
  -1  12  13        4.61        1.75     11.20 o 
   0  12  13       31.15       34.84     19.49 o 
   1  12  13       13.09       10.61     10.50 o 
 -10   0  14      299.03      178.52    303.76 o 
  -8   0  14       73.33      100.50     35.20 o 
  -6   0  14       60.23       54.36     19.86 o 
  -4   0  14      233.34      217.21     44.61 o 
  -2   0  14        9.17        5.73      9.20 o 
   0   0  14       21.61       17.96      5.73 o 
   2   0  14      139.61      124.77     18.56 o 
   4   0  14      175.52      137.09     37.16 o 
   6   0  14       67.16       74.56     29.27 o 
   8   0  14       45.09       64.81     26.82 o 
  10   0  14       50.67       72.54     37.51 o 
 -10   1  14        7.63       25.76     22.11 o 
  -9   1  14      212.61      113.21    110.40 o 
  -8   1  14       29.75       31.66     18.48 o 
  -7   1  14       26.53       32.15     10.23 o 
  -6   1  14       12.00       14.25     11.53 o 
  -5   1  14       89.58       89.76     25.94 o 
  -4   1  14      655.24      756.63     45.04 o 
  -3   1  14       42.02       54.17     12.91 o 
  -2   1  14      457.47      478.79     20.35 o 
  -1   1  14      734.98      872.24     35.17 o 
   0   1  14        4.76        6.61      4.83 o 
   1   1  14     1880.31     2232.64     99.43 o 
   2   1  14       54.92       49.03     11.30 o 
   3   1  14       38.63       38.47     10.17 o 
   4   1  14     1477.83     1608.15     75.18 o 
   5   1  14      316.68      294.20     17.40 o 
   6   1  14       95.89       84.19     20.64 o 
   7   1  14      225.61      239.50     26.39 o 
   8   1  14       91.25      105.86     19.73 o 
   9   1  14       20.45       17.78     10.48 o 
  10   1  14        0.14        7.23      7.55 o 
 -10   2  14      171.68      102.66     76.36 o 
  -9   2  14       21.41       22.24     24.40 o 
  -8   2  14        7.32        8.75     11.08 o 
  -7   2  14        3.83        7.82      7.37 o 
  -6   2  14        2.05        4.33      4.90 o 
  -5   2  14      235.98      226.56     19.54 o 
  -4   2  14      294.65      306.33     24.57 o 
  -3   2  14        0.04        3.34      3.78 o 
  -2   2  14       76.60       67.32     17.12 o 
  -1   2  14      159.83      186.92     17.53 o 
   0   2  14      396.92      449.84     22.05 o 
   1   2  14     1089.91     1255.43     74.76 o 
   2   2  14      479.25      504.09     25.67 o 
   3   2  14      234.70      229.30     19.64 o 
   4   2  14       16.66        8.58      5.90 o 
   5   2  14      192.79      184.60     20.99 o 
   6   2  14      178.66      161.49     15.81 o 
   7   2  14      138.73      131.26     20.05 o 
   8   2  14        1.04        8.09      6.85 o 
   9   2  14      434.51      453.51     26.11 o 
  10   2  14       28.52       31.38     14.70 o 
  -9   3  14      685.90      649.95     57.94 o 
  -8   3  14      360.06      302.97     27.74 o 
  -7   3  14        4.95       12.14     12.85 o 
  -6   3  14      529.06      585.12     26.42 o 
  -5   3  14       45.08       31.58      8.31 o 
  -4   3  14      581.91      691.20     51.99 o 
  -3   3  14      199.46      184.97     15.70 o 
  -2   3  14      148.41      111.33     10.55 o 
  -1   3  14      594.50      616.92     31.18 o 
   0   3  14       14.67       12.71      9.52 o 
   1   3  14     1836.05     1959.03     80.84 o 
   2   3  14      102.09       89.22     27.56 o 
   3   3  14      225.25      194.45     12.16 o 
   4   3  14        5.68        5.02      5.46 o 
   5   3  14      459.69      446.70     36.14 o 
   6   3  14       10.47       10.26      6.61 o 
   7   3  14      500.47      459.47     40.13 o 
   8   3  14        4.49        9.27      7.61 o 
   9   3  14       87.81       86.71     37.16 o 
  -9   4  14      119.45      103.59     30.46 o 
  -8   4  14      163.15      177.47     19.01 o 
  -7   4  14       56.88       30.43     16.09 o 
  -6   4  14        0.45        4.02      8.37 o 
  -5   4  14       48.03       39.20     10.74 o 
  -4   4  14     1346.70     1658.20     81.16 o 
  -3   4  14       15.03       20.03      7.06 o 
  -2   4  14        0.88        3.38      4.53 o 
  -1   4  14      166.15      138.05     24.95 o 
   0   4  14      221.42      202.11     24.40 o 
   1   4  14     1060.50     1095.39     59.80 o 
   2   4  14     1117.10     1219.24     62.68 o 
   3   4  14       57.12       44.70     14.98 o 
   4   4  14       62.22       61.78     15.52 o 
   5   4  14      212.54      226.40     16.73 o 
   6   4  14      336.69      329.66     26.63 o 
   7   4  14      114.99      103.75     25.77 o 
   8   4  14        5.87        6.72      4.79 o 
   9   4  14       62.40       44.98     14.85 o 
  -9   5  14      128.28      100.89     34.85 o 
  -8   5  14      204.41      187.59     29.34 o 
  -7   5  14       65.08       63.36     17.40 o 
  -6   5  14       53.59       34.32     12.02 o 
  -5   5  14       22.52       21.38     10.05 o 
  -4   5  14      511.16      543.39     41.78 o 
  -3   5  14      174.73      157.69     19.67 o 
  -2   5  14      573.75      584.80     30.48 o 
  -1   5  14      122.61       95.73     13.38 o 
   0   5  14        1.60        4.51      5.75 o 
   1   5  14      213.45      206.12     21.14 o 
   2   5  14       33.59       20.02     10.10 o 
   3   5  14       19.42       12.85      7.99 o 
   4   5  14      256.68      252.86     20.70 o 
   5   5  14        0.73        1.72      9.95 o 
   6   5  14       54.32       48.01     16.87 o 
   7   5  14       22.51       12.61     10.42 o 
   8   5  14        0.67       12.47      7.90 o 
   9   5  14       26.55       17.31      8.13 o 
  -8   6  14       60.61       40.92     19.90 o 
  -7   6  14       40.52       28.85     15.67 o 
  -6   6  14       10.36       11.30      6.09 o 
  -5   6  14       16.06        9.81      5.40 o 
  -4   6  14      306.28      255.16     18.86 o 
  -3   6  14      113.41       79.96     25.50 o 
  -2   6  14      229.75      214.42     35.49 o 
  -1   6  14      487.64      413.59     25.74 o 
   0   6  14        2.53        5.98      5.76 o 
   1   6  14        6.48        1.87      7.02 o 
   2   6  14       59.77       58.81     23.23 o 
   3   6  14       41.45       37.76     14.34 o 
   4   6  14       18.08       22.23      9.97 o 
   5   6  14       79.96       63.02     19.76 o 
   6   6  14       61.96       58.36     23.63 o 
   7   6  14      237.72      265.81     21.12 o 
   8   6  14       24.64       24.70     12.71 o 
  -8   7  14       10.05       11.42      8.15 o 
  -7   7  14       14.10       11.62      7.67 o 
  -6   7  14       39.65       19.96     11.68 o 
  -5   7  14      118.72       97.69     24.61 o 
  -4   7  14       31.05       20.59     12.37 o 
  -3   7  14        3.92        7.86      4.55 o 
  -2   7  14      178.62      156.68     32.70 o 
  -1   7  14      336.78      284.69     21.55 o 
   0   7  14        6.54        4.66      7.93 o 
   1   7  14      255.70      243.51     29.21 o 
   2   7  14        0.10        2.95      6.55 o 
   3   7  14       22.66        7.59      6.91 o 
   4   7  14        4.60        7.54     10.36 o 
   5   7  14       16.77       16.54      9.57 o 
   6   7  14        6.32        8.47      7.67 o 
   7   7  14       29.38       25.51     18.37 o 
   8   7  14        8.69       10.45      7.65 o 
  -7   8  14       21.27       27.84     14.32 o 
  -6   8  14        3.54        6.11     11.64 o 
  -5   8  14        0.15        7.50      8.75 o 
  -4   8  14      244.56      251.27     65.53 o 
  -3   8  14      111.69       81.95     27.47 o 
  -2   8  14       31.98       20.73     11.89 o 
  -1   8  14       42.83       28.09     11.08 o 
   0   8  14       45.83       43.69     15.21 o 
   1   8  14      390.68      315.61     26.78 o 
   2   8  14      358.95      288.13     24.37 o 
   3   8  14       36.91       36.15     13.03 o 
   4   8  14       55.69       39.26     16.71 o 
   5   8  14      147.66      171.08     22.62 o 
   6   8  14       14.33       14.04      9.80 o 
   7   8  14      161.74      148.79     20.82 o 
  -6   9  14        6.72       13.18     12.64 o 
  -5   9  14      586.51      626.96     40.35 o 
  -4   9  14       12.41        5.38      8.30 o 
  -3   9  14       66.39       82.36     25.90 o 
  -2   9  14        3.98        2.46      6.27 o 
  -1   9  14       63.35       53.69     21.00 o 
   0   9  14       74.85       55.62     24.18 o 
   1   9  14        0.14       -0.38      7.54 o 
   2   9  14       12.70        6.41      8.55 o 
   3   9  14       67.69       89.50     34.64 o 
   4   9  14      439.32      483.37     30.82 o 
   5   9  14        0.59       10.60      8.64 o 
   6   9  14       21.78       11.85      5.19 o 
  -5  10  14        0.58        5.03      7.73 o 
  -4  10  14      193.95      232.48     34.35 o 
  -3  10  14        5.90        0.27     13.01 o 
  -2  10  14       23.22       20.95     17.46 o 
  -1  10  14        7.07        9.49      7.51 o 
   0  10  14        3.21        5.41     10.46 o 
   1  10  14       43.14       32.62     14.62 o 
   2  10  14        7.79        7.84      9.29 o 
   3  10  14        0.17        5.28      8.30 o 
   4  10  14       30.35       18.70     11.87 o 
   5  10  14      176.42      205.85     20.91 o 
  -3  11  14        0.06        2.60     13.90 o 
  -2  11  14      103.42      121.15     40.06 o 
  -1  11  14       16.67       10.83     16.23 o 
   0  11  14       65.81       55.85     24.99 o 
   1  11  14       24.86       29.43     20.49 o 
   2  11  14        0.08        8.60      6.51 o 
   3  11  14        5.87       10.71      8.79 o 
  -9   0  15       29.81       -0.23     32.11 o 
  -7   0  15       34.21       24.22     15.12 o 
  -5   0  15       10.10       15.42     11.37 o 
  -3   0  15      270.93      334.91     34.99 o 
  -1   0  15     2916.70     3514.51    130.22 o 
   1   0  15      131.90      140.56     20.71 o 
   3   0  15       27.99       21.10     11.73 o 
   5   0  15      232.67      188.11     25.54 o 
   7   0  15       90.53       91.21     44.15 o 
   9   0  15       81.12       72.88     43.47 o 
  -9   1  15       55.28       39.31     27.87 o 
  -8   1  15        8.43        6.23      8.19 o 
  -7   1  15      621.22      603.00     50.76 o 
  -6   1  15      240.05      250.22     23.88 o 
  -5   1  15      245.66      283.07     25.33 o 
  -4   1  15       50.36       43.92     12.34 o 
  -3   1  15      257.69      327.84     35.52 o 
  -2   1  15      298.81      332.41     27.60 o 
  -1   1  15       42.40       41.42     14.11 o 
   0   1  15      233.24      220.92     19.34 o 
   1   1  15       45.08       42.09     14.19 o 
   2   1  15        9.13       10.21      7.30 o 
   3   1  15        2.74        7.07      3.00 o 
   4   1  15      144.75      143.87     18.06 o 
   5   1  15       18.65       16.04      7.27 o 
   6   1  15        1.03       11.63      5.49 o 
   7   1  15       30.81       30.76      8.35 o 
   8   1  15       34.01       35.60     13.13 o 
   9   1  15       77.00       69.72     26.10 o 
  -9   2  15       16.85       23.74     29.43 o 
  -8   2  15      211.96      217.43     59.87 o 
  -7   2  15        2.59        8.60     12.68 o 
  -6   2  15       77.72       65.57     15.69 o 
  -5   2  15       37.62       28.07     11.58 o 
  -4   2  15      860.07      992.48     42.90 o 
  -3   2  15        0.38        3.72      5.24 o 
  -2   2  15        1.32        4.05      5.72 o 
  -1   2  15      881.19      917.21     50.17 o 
   0   2  15     1451.97     1708.72     71.29 o 
   1   2  15       11.22        7.08      5.69 o 
   2   2  15      244.79      229.67     22.73 o 
   3   2  15       11.17       15.93      8.22 o 
   4   2  15      313.05      338.19     28.61 o 
   5   2  15       48.27       46.06     14.58 o 
   6   2  15      266.29      230.14     28.78 o 
   7   2  15        2.35        5.48      5.61 o 
   8   2  15       26.33       23.04      9.51 o 
   9   2  15       62.13       40.65     18.08 o 
  -9   3  15      331.73      437.68    135.16 o 
  -8   3  15       38.17       27.87     18.11 o 
  -7   3  15       21.44       12.16      8.76 o 
  -6   3  15      312.48      321.31     34.15 o 
  -5   3  15        4.65        6.72      5.97 o 
  -4   3  15      200.52      218.05     27.85 o 
  -3   3  15      559.94      564.94     40.35 o 
  -2   3  15      389.53      371.68     29.95 o 
  -1   3  15        1.10        3.33      6.30 o 
   0   3  15      938.58     1024.39     59.52 o 
   1   3  15        1.90       -3.14      8.20 o 
   2   3  15       26.54       29.30     10.04 o 
   3   3  15      279.93      255.20     22.55 o 
   4   3  15        2.81        8.11      8.35 o 
   5   3  15       10.45        5.92      8.29 o 
   6   3  15       21.36       10.27      6.89 o 
   7   3  15       13.33        8.56      7.84 o 
   8   3  15       15.45       13.76      8.89 o 
   9   3  15        9.40       10.60      9.98 o 
  -9   4  15       46.56       23.46     16.44 o 
  -8   4  15       23.88       25.64     17.74 o 
  -7   4  15       22.98        7.91     12.93 o 
  -6   4  15      196.49      169.97     55.37 o 
  -5   4  15       40.17       35.65     13.29 o 
  -4   4  15      859.31      921.25     63.96 o 
  -3   4  15       13.05        9.38      7.78 o 
  -2   4  15      327.50      317.68     20.36 o 
  -1   4  15      112.31       94.34     14.63 o 
   0   4  15     1780.15     2050.94     73.50 o 
   1   4  15        0.48        3.89      4.76 o 
   2   4  15      257.91      238.92     19.13 o 
   3   4  15      267.02      254.01     20.66 o 
   4   4  15      182.45      163.31     40.02 o 
   5   4  15      584.50      531.62     51.66 o 
   6   4  15      232.22      221.95     27.18 o 
   7   4  15      197.78      183.05     26.71 o 
   8   4  15       11.76        6.64      7.35 o 
   9   4  15       61.92       57.11     32.41 o 
  -8   5  15       13.05        9.24     11.00 o 
  -7   5  15      275.77      284.67     55.38 o 
  -6   5  15       15.09       15.38      9.17 o 
  -5   5  15      591.69      624.72    100.04 o 
  -4   5  15      110.85      130.92     12.24 o 
  -3   5  15      112.19       82.26     16.33 o 
  -2   5  15      190.61      166.41     13.18 o 
  -1   5  15      115.06       93.47     17.82 o 
   0   5  15       94.25       78.24     17.28 o 
   1   5  15        0.40        1.62      5.36 o 
   2   5  15       15.99        7.42      6.84 o 
   3   5  15      349.07      339.06     22.32 o 
   4   5  15      266.65      233.96     18.63 o 
   5   5  15        9.51        8.03     11.75 o 
   6   5  15       38.08       32.90     13.53 o 
   7   5  15        1.20        3.51      5.47 o 
   8   5  15       39.82       27.23     15.97 o 
  -8   6  15        5.01       11.50     10.78 o 
  -7   6  15       13.80       10.10      9.05 o 
  -6   6  15        6.98       15.95      8.74 o 
  -5   6  15       19.18       16.68      9.06 o 
  -4   6  15       30.31       29.86      8.96 o 
  -3   6  15      132.23      127.45     16.43 o 
  -2   6  15       45.52       40.22     14.83 o 
  -1   6  15      272.30      237.07     25.59 o 
   0   6  15        5.67        2.50      4.35 o 
   1   6  15        0.47        0.63      7.32 o 
   2   6  15      181.51      148.28     18.67 o 
   3   6  15      317.93      305.34     28.39 o 
   4   6  15      107.50       88.50     34.97 o 
   5   6  15     1063.44     1206.62     66.77 o 
   6   6  15       25.61       21.50     12.73 o 
   7   6  15       14.32        2.28     10.89 o 
   8   6  15      171.28      161.63     27.94 o 
  -7   7  15       12.45       15.52     10.49 o 
  -6   7  15      196.93      170.17     49.09 o 
  -5   7  15      199.21      175.66     26.58 o 
  -4   7  15       15.92       13.81     10.33 o 
  -3   7  15       21.01       12.60      9.76 o 
  -2   7  15      451.42      417.57     34.66 o 
  -1   7  15       30.06       33.02     14.76 o 
   0   7  15      169.81      159.05     19.52 o 
   1   7  15        0.05        3.51      6.86 o 
   2   7  15       36.74       39.49     14.61 o 
   3   7  15       28.54       22.64      9.80 o 
   4   7  15       12.64       14.88     11.69 o 
   5   7  15       77.18       50.27     21.17 o 
   6   7  15        6.85        8.34      9.35 o 
   7   7  15       20.66       17.17     12.41 o 
  -6   8  15      132.60      124.06     39.19 o 
  -5   8  15        3.09        4.08      8.58 o 
  -4   8  15       48.84       33.96     20.21 o 
  -3   8  15        1.38        3.61      6.56 o 
  -2   8  15        4.37        8.82      7.56 o 
  -1   8  15        0.04        2.80      6.94 o 
   0   8  15      261.59      231.64     20.50 o 
   1   8  15       84.38       58.99     19.44 o 
   2   8  15      391.92      326.45     24.99 o 
   3   8  15      220.08      213.51     20.78 o 
   4   8  15      269.84      237.18     23.66 o 
   5   8  15        6.35        5.77      7.55 o 
   6   8  15      387.38      348.51     32.56 o 
  -5   9  15      133.50      129.25     22.85 o 
  -4   9  15       15.92       19.37     15.87 o 
  -3   9  15       96.46       95.95     35.66 o 
  -2   9  15        0.98        6.77      7.64 o 
  -1   9  15       22.11        9.24      7.90 o 
   0   9  15        2.08        7.35      8.40 o 
   1   9  15      235.43      183.30     19.58 o 
   2   9  15       16.79       15.31     11.42 o 
   3   9  15        6.47       15.62      8.99 o 
   4   9  15        6.30        8.45     10.77 o 
   5   9  15       32.53       37.14     21.72 o 
  -4  10  15      137.42      126.71     61.22 o 
  -3  10  15      421.37      455.39     67.42 o 
  -2  10  15       76.98       57.35     43.65 o 
  -1  10  15       15.24        7.55      6.83 o 
   0  10  15        2.14        6.50      5.76 o 
   1  10  15       83.53       50.54     23.95 o 
   2  10  15        2.86        5.17      7.87 o 
   3  10  15      615.76      649.76     51.34 o 
   4  10  15       17.86        6.57      7.35 o 
   0  11  15      165.32      134.54     27.29 o 
  -8   0  16      143.88      106.72     86.67 o 
  -6   0  16      152.17      126.72     52.64 o 
  -4   0  16      108.70      114.40     57.12 o 
  -2   0  16       94.82       77.54     39.97 o 
   0   0  16      159.44      172.24     23.34 o 
   2   0  16      127.70      174.20     75.23 o 
   4   0  16     2242.91     2635.28    125.80 o 
   6   0  16      655.80      679.82     56.12 o 
   8   0  16        7.04      101.93     91.02 o 
  -9   1  16       10.74       11.42     29.01 o 
  -8   1  16        5.62       12.12      9.08 o 
  -7   1  16      105.25       82.55     20.53 o 
  -6   1  16       90.30      108.70     31.71 o 
  -5   1  16       63.80       62.08     14.55 o 
  -4   1  16       41.74       44.79     11.92 o 
  -3   1  16       59.68       55.88     19.39 o 
  -2   1  16      259.16      274.17     24.69 o 
  -1   1  16      127.50      143.25     22.10 o 
   0   1  16        3.72        8.94     10.67 o 
   1   1  16        1.05        7.84      9.38 o 
   2   1  16       94.09       83.83     37.20 o 
   3   1  16       83.70       67.86     19.80 o 
   4   1  16       28.69       14.21      8.24 o 
   5   1  16      111.27      110.78     45.16 o 
   6   1  16      396.39      389.46     30.48 o 
   7   1  16      148.65      171.93     20.03 o 
   8   1  16     1086.00     1279.91     63.66 o 
   9   1  16      232.79      238.85     31.58 o 
  -8   2  16       85.76       62.37     36.36 o 
  -7   2  16      338.23      315.34     58.69 o 
  -6   2  16      100.08       84.55     25.17 o 
  -5   2  16       24.48       19.68     10.50 o 
  -4   2  16      158.15      152.03     25.55 o 
  -3   2  16      633.59      721.98     56.05 o 
  -2   2  16       14.29       17.37     11.20 o 
  -1   2  16     1598.25     2016.74     53.25 o 
   0   2  16        0.05       -0.64     12.80 o 
   1   2  16      277.51      271.85     31.62 o 
   2   2  16        2.66        3.89      5.91 o 
   3   2  16        0.13        2.84      4.79 o 
   4   2  16      259.02      272.50     31.10 o 
   5   2  16      346.94      350.90     42.05 o 
   6   2  16        9.09       11.25      6.44 o 
   7   2  16      381.20      362.03     22.75 o 
   8   2  16       10.23       10.00     12.96 o 
  -8   3  16        3.36       16.89     12.94 o 
  -7   3  16        0.77        7.06     16.25 o 
  -6   3  16        9.47       11.91      6.99 o 
  -5   3  16       23.45       29.82     11.75 o 
  -4   3  16      506.74      512.24     81.39 o 
  -3   3  16      738.32      956.51     43.69 o 
  -2   3  16       78.80       59.57     18.25 o 
  -1   3  16       24.39       34.22     17.37 o 
   0   3  16      434.21      415.42     32.15 o 
   1   3  16       21.57       25.10     11.54 o 
   2   3  16      971.47     1018.06     66.58 o 
   3   3  16       68.24       45.27     19.91 o 
   4   3  16      172.83      174.66     23.11 o 
   5   3  16       65.16       62.49     21.92 o 
   6   3  16       48.36       28.10     16.49 o 
   7   3  16      136.28      107.85     32.71 o 
   8   3  16        4.70        8.37      8.60 o 
  -8   4  16        1.89       11.86     13.07 o 
  -7   4  16      178.89      184.91     33.62 o 
  -6   4  16        1.35       11.71     10.65 o 
  -5   4  16      249.62      216.79     32.82 o 
  -4   4  16       12.81       10.88      7.72 o 
  -3   4  16        2.83        5.77      6.29 o 
  -2   4  16      305.03      318.29     19.54 o 
  -1   4  16      614.57      574.28     39.01 o 
   0   4  16      286.00      279.86     24.54 o 
   1   4  16      161.08      155.79     40.31 o 
   2   4  16      356.88      354.91     32.92 o 
   3   4  16       40.08       32.92     15.80 o 
   4   4  16      521.38      520.41     43.09 o 
   5   4  16      112.75      100.47     34.66 o 
   6   4  16      308.85      292.38     22.50 o 
   7   4  16      589.28      590.11     31.79 o 
   8   4  16       48.60       42.78     22.02 o 
  -7   5  16       76.26       27.69     21.80 o 
  -6   5  16      290.38      246.47     63.83 o 
  -5   5  16      223.38      177.13     63.55 o 
  -4   5  16      385.25      384.13     34.56 o 
  -3   5  16      225.52      209.29     30.36 o 
  -2   5  16       86.62       73.97     20.13 o 
  -1   5  16      192.49      140.15     22.56 o 
   0   5  16       58.32       46.93     14.86 o 
   1   5  16        3.14        5.91      6.37 o 
   2   5  16      246.66      211.61     17.48 o 
   3   5  16      124.70      128.36     24.59 o 
   4   5  16       17.51       24.30     13.77 o 
   5   5  16      190.37      169.51     19.00 o 
   6   5  16       92.95       57.59     21.76 o 
   7   5  16       24.29       20.83     13.94 o 
  -7   6  16       22.57       20.81     12.99 o 
  -6   6  16      164.84      112.88     51.96 o 
  -5   6  16      133.56       91.22     58.16 o 
  -4   6  16       30.70       28.62     16.18 o 
  -3   6  16      264.16      221.24     24.47 o 
  -2   6  16      373.54      353.66     30.05 o 
  -1   6  16       54.04       47.11     13.24 o 
   0   6  16       78.51       67.55     23.83 o 
   1   6  16       40.04       36.43     12.94 o 
   2   6  16       84.89       77.75     20.51 o 
   3   6  16       34.65       30.58     13.01 o 
   4   6  16      213.33      198.47     20.86 o 
   5   6  16       96.90       88.35     41.84 o 
   6   6  16       49.60       30.04     15.33 o 
   7   6  16        6.82       10.15      5.71 o 
  -6   7  16      263.36      272.82     37.13 o 
  -5   7  16        4.71       23.15     25.64 o 
  -4   7  16      147.07      121.58     24.42 o 
  -3   7  16      298.09      288.42     47.98 o 
  -2   7  16       11.34        7.84      9.24 o 
  -1   7  16      134.22      131.91     22.67 o 
   0   7  16        1.50        2.49      5.81 o 
   1   7  16        2.98        4.13      7.84 o 
   2   7  16        0.84        3.95      8.81 o 
   3   7  16       53.00       38.42     16.25 o 
   4   7  16       40.06       43.96     16.28 o 
   5   7  16      320.24      366.85     24.20 o 
   6   7  16       42.04       23.27     12.59 o 
  -5   8  16        0.67        4.60      9.21 o 
  -4   8  16        2.69        6.81     10.42 o 
  -3   8  16       35.31       17.79     25.03 o 
  -2   8  16       49.34       39.76     20.77 o 
  -1   8  16      325.61      317.91     21.05 o 
   0   8  16      127.56       94.23     30.15 o 
   1   8  16      503.48      511.67     53.71 o 
   2   8  16      101.36       84.07     24.82 o 
   3   8  16      581.81      615.46     44.15 o 
   4   8  16       12.58        7.66      6.49 o 
   5   8  16       89.11       87.02     19.27 o 
  -4   9  16      279.26      296.12     28.41 o 
  -3   9  16       94.01       62.84     39.44 o 
  -2   9  16      232.41      229.65     23.47 o 
  -1   9  16      131.32       94.79     17.95 o 
   0   9  16        6.80        8.07      7.09 o 
   1   9  16        7.05        6.10     10.60 o 
   2   9  16       28.05       14.10     10.49 o 
   3   9  16      111.03       81.28     33.85 o 
   4   9  16       13.08       15.01     10.79 o 
  -2  10  16      173.83      146.14     29.45 o 
  -1  10  16       26.03       21.50     12.56 o 
   0  10  16       87.20       55.32     28.38 o 
   1  10  16      280.94      223.13     22.81 o 
   2  10  16      127.88      149.48     16.55 o 
  -7   0  17      349.30      366.13     41.66 o 
  -5   0  17      516.81      576.64     65.29 o 
  -3   0  17       11.21       23.62     18.13 o 
  -1   0  17       62.35       61.24     39.30 o 
   1   0  17      273.46      297.57    103.72 o 
   3   0  17        9.63        6.08     28.79 o 
   5   0  17        0.40       -5.02     18.12 o 
   7   0  17       39.35       59.04     79.99 o 
  -8   1  17        3.40       15.50     19.18 o 
  -7   1  17       11.07       18.99     15.26 o 
  -6   1  17       11.19       11.66      7.88 o 
  -5   1  17        7.06        6.78      7.42 o 
  -4   1  17        1.98        3.96      7.37 o 
  -3   1  17      578.00      628.79     37.44 o 
  -2   1  17        1.03       11.40      8.72 o 
  -1   1  17       26.47       38.45     12.77 o 
   0   1  17        6.77       12.98     10.67 o 
   1   1  17       92.75       88.13     32.52 o 
   2   1  17       37.19       34.70     20.18 o 
   3   1  17     1160.01     1217.75     51.89 o 
   4   1  17      588.13      573.86     67.11 o 
   5   1  17        8.44       12.68     10.82 o 
   6   1  17      100.26       95.08     41.68 o 
   7   1  17      942.87     1032.74     74.67 o 
   8   1  17      164.51      158.81     52.70 o 
  -8   2  17        1.15        9.05      6.31 o 
  -7   2  17      158.57      109.45     49.14 o 
  -6   2  17      122.20      121.95     23.60 o 
  -5   2  17       63.39       40.87     15.28 o 
  -4   2  17      694.01      747.94     54.32 o 
  -3   2  17        1.00        8.51      7.76 o 
  -2   2  17      589.84      650.73     48.50 o 
  -1   2  17        4.23        1.58      7.94 o 
   0   2  17        8.52       10.74     10.37 o 
   1   2  17        0.32        3.36      7.61 o 
   2   2  17      897.96      967.58     39.31 o 
   3   2  17      282.50      329.82     41.46 o 
   4   2  17      110.62      115.51     57.85 o 
   5   2  17       22.40       19.62     14.71 o 
   6   2  17      110.30      112.20     50.25 o 
   7   2  17       55.87       80.79     46.61 o 
   8   2  17        0.02        5.27     13.25 o 
  -7   3  17       18.69       21.77     12.83 o 
  -6   3  17        7.13       13.94     11.91 o 
  -5   3  17       51.21       39.39     17.36 o 
  -4   3  17        3.77        4.64      9.02 o 
  -3   3  17      191.76      145.99     39.78 o 
  -2   3  17       64.10       55.50     20.57 o 
  -1   3  17      619.55      663.82     40.79 o 
   0   3  17      106.11       92.06     35.18 o 
   1   3  17        3.09        9.70     11.09 o 
   2   3  17        2.19        1.75     11.78 o 
   3   3  17       23.51       30.08     15.18 o 
   4   3  17      594.51      623.11     50.43 o 
   5   3  17        2.80        0.52     11.14 o 
   6   3  17       59.14       45.34     18.67 o 
   7   3  17       15.82       10.25      7.13 o 
  -7   4  17        0.53        9.84      9.90 o 
  -6   4  17       20.08       25.59     17.33 o 
  -5   4  17        0.53        8.30      4.84 o 
  -4   4  17      186.53      169.14     29.17 o 
  -3   4  17       54.24       35.30     18.29 o 
  -2   4  17       32.19       45.35     19.21 o 
  -1   4  17        8.61        6.94      5.28 o 
   0   4  17       55.71       49.92     18.03 o 
   1   4  17      155.45      140.42     61.19 o 
   2   4  17      144.16      138.83     22.38 o 
   3   4  17      638.20      724.48     43.83 o 
   4   4  17       25.59       16.25      9.44 o 
   5   4  17       67.46       65.84     22.51 o 
   6   4  17        0.88       -2.72     10.11 o 
   7   4  17       46.58       20.48     15.29 o 
  -7   5  17        6.17        8.57     11.53 o 
  -6   5  17       80.86       66.24     33.36 o 
  -5   5  17        6.88       13.50     14.52 o 
  -4   5  17        8.69        4.69      6.04 o 
  -3   5  17      384.78      339.59     31.20 o 
  -2   5  17      259.13      247.97     64.01 o 
  -1   5  17       10.13        8.53      7.56 o 
   0   5  17       32.26       26.80     15.45 o 
   1   5  17      207.29      204.90     20.81 o 
   2   5  17       68.36       60.56     18.17 o 
   3   5  17      421.87      396.56     24.07 o 
   4   5  17      107.54       75.74     33.60 o 
   5   5  17        2.36        3.32      5.83 o 
   6   5  17       48.99       37.30     19.67 o 
   7   5  17      303.09      361.48     34.60 o 
  -6   6  17       44.94       34.90     23.06 o 
  -5   6  17       72.71       52.33     34.52 o 
  -4   6  17       30.91       24.12     15.08 o 
  -3   6  17      204.29      166.99     29.20 o 
  -2   6  17       94.12       85.40     27.97 o 
  -1   6  17        0.04       -3.01     12.36 o 
   0   6  17       83.26       83.24     31.21 o 
   1   6  17       95.50       83.57     28.71 o 
   2   6  17      150.95      117.33     35.69 o 
   3   6  17       35.47       16.98     10.27 o 
   4   6  17       40.81       26.64     14.12 o 
   5   6  17       62.28       57.26     27.03 o 
   6   6  17        7.43       11.30      9.75 o 
  -5   7  17       11.56       16.19     13.21 o 
  -4   7  17       20.71       16.28     18.84 o 
  -3   7  17      212.61      193.15     32.65 o 
  -2   7  17       28.19       28.28     17.04 o 
  -1   7  17      454.83      356.08     32.31 o 
   0   7  17        8.76       12.27     11.08 o 
   1   7  17      110.69       72.25     32.16 o 
   2   7  17       69.76       52.72     24.08 o 
   3   7  17      187.64      143.53     42.39 o 
   4   7  17      181.70      136.24     31.31 o 
   5   7  17        6.33        6.52      8.62 o 
  -4   8  17       62.30       22.13     25.70 o 
  -3   8  17       75.62       39.56     29.75 o 
  -2   8  17        0.09        6.99      5.22 o 
  -1   8  17       26.75       23.32     12.06 o 
   0   8  17       62.67       51.66     26.04 o 
   1   8  17       26.06       12.70      9.17 o 
   2   8  17      148.44       97.29     43.17 o 
   3   8  17        7.80        3.65      8.00 o 
   4   8  17        0.23        6.49      7.60 o 
  -2   9  17       35.57       17.38     18.95 o 
  -1   9  17      112.70       57.90     46.38 o 
   0   9  17        4.28        8.63      8.06 o 
   1   9  17       42.76       32.59     21.00 o 
   2   9  17       59.00       39.29     28.12 o 
  -6   0  18       70.96       68.47     34.47 o 
  -4   0  18       38.15       20.33     17.64 o 
  -2   0  18      166.48      146.64     32.15 o 
   0   0  18       12.47       12.80     29.29 o 
   2   0  18      144.46      108.68     76.73 o 
   4   0  18      635.53      724.37    157.21 o 
   6   0  18      307.44      347.74     55.19 o 
  -7   1  18       11.34        7.25     10.93 o 
  -6   1  18      122.40      116.80     20.76 o 
  -5   1  18       56.67       51.74     21.56 o 
  -4   1  18       27.89       15.61     11.02 o 
  -3   1  18      491.24      582.88     38.76 o 
  -2   1  18       68.32       50.85     45.15 o 
  -1   1  18       39.60       34.25     26.16 o 
   0   1  18        6.38       10.56     10.73 o 
   1   1  18        7.06        7.67      8.09 o 
   2   1  18      443.55      434.15     43.77 o 
   3   1  18       12.05        6.29      8.69 o 
   4   1  18      937.08     1143.85     66.26 o 
   5   1  18       37.16       33.40     19.16 o 
   6   1  18      258.80      241.77     27.79 o 
   7   1  18        3.23       12.70     10.48 o 
  -7   2  18       57.39       40.54     23.26 o 
  -6   2  18       41.36       26.66     18.66 o 
  -5   2  18      405.26      436.52     33.93 o 
  -4   2  18      160.59      132.68     25.15 o 
  -3   2  18        0.55       11.28      6.73 o 
  -2   2  18      143.92      143.01     33.81 o 
  -1   2  18       36.35       31.64     20.91 o 
   0   2  18       27.03       30.91     14.89 o 
   1   2  18      145.49      111.44     60.41 o 
   2   2  18       34.60       26.46     17.97 o 
   3   2  18       30.31       23.61      9.07 o 
   4   2  18       42.09       39.83     25.66 o 
   5   2  18      337.07      355.90     60.74 o 
   6   2  18      180.42      187.56     28.42 o 
   7   2  18      111.21       77.68     39.39 o 
  -7   3  18       24.01       30.29     30.75 o 
  -6   3  18        0.36        6.44     11.88 o 
  -5   3  18       21.63       18.10     13.79 o 
  -4   3  18       85.74       66.51     26.92 o 
  -3   3  18      484.48      527.74     64.20 o 
  -2   3  18       56.21       58.86     26.83 o 
  -1   3  18       26.27       21.72     17.22 o 
   0   3  18       54.76       53.30     24.45 o 
   1   3  18        0.40        6.29      7.20 o 
   2   3  18       32.20       29.38     16.27 o 
   3   3  18       19.31       13.38      9.43 o 
   4   3  18       17.61       13.32      9.15 o 
   5   3  18      268.87      278.94     40.51 o 
   6   3  18        2.95        6.47     14.37 o 
   7   3  18       24.33       15.77     12.93 o 
  -6   4  18       12.94       11.26     13.72 o 
  -5   4  18        2.16       16.04     11.87 o 
  -4   4  18       48.93       29.93     12.45 o 
  -3   4  18       28.15       23.00     13.06 o 
  -2   4  18       82.87      103.38     19.00 o 
  -1   4  18      146.77      156.40     25.97 o 
   0   4  18        2.05        6.47      7.37 o 
   1   4  18       13.73       15.26     11.25 o 
   2   4  18      116.57       98.24     36.35 o 
   3   4  18        2.47        7.37     12.24 o 
   4   4  18       15.31       18.13     16.80 o 
   5   4  18       52.27       33.79     23.01 o 
   6   4  18        3.51       11.29     16.35 o 
  -6   5  18       59.88       40.80     33.44 o 
  -5   5  18       64.57       34.75     19.80 o 
  -4   5  18      106.55       86.96     51.16 o 
  -3   5  18      289.17      268.56     30.48 o 
  -2   5  18      723.38      693.87     40.30 o 
  -1   5  18        9.28       16.72     14.33 o 
   0   5  18      137.80      136.22     58.16 o 
   1   5  18       23.82       15.22     12.50 o 
   2   5  18      403.10      381.23     25.90 o 
   3   5  18       53.56       41.13     22.55 o 
   4   5  18       12.24       17.93     12.59 o 
   5   5  18       18.23       18.59     11.14 o 
   6   5  18       74.52       51.70     30.48 o 
  -5   6  18      284.37      324.88     45.11 o 
  -4   6  18       73.05       57.51     40.28 o 
  -3   6  18       33.93       32.84     20.36 o 
  -2   6  18       73.83       68.59     38.69 o 
  -1   6  18       47.27       36.87     17.47 o 
   0   6  18       39.73       31.72     16.86 o 
   1   6  18        2.93       16.30     12.84 o 
   2   6  18      162.75      144.29     26.16 o 
   3   6  18       72.16       61.42     38.71 o 
   4   6  18      133.44       98.89     55.31 o 
   5   6  18       77.26       57.61     38.56 o 
  -4   7  18      163.95      133.29     77.09 o 
  -3   7  18      540.23      427.43     62.20 o 
  -2   7  18      329.49      325.19     50.57 o 
  -1   7  18      260.23      250.17     23.40 o 
   0   7  18       16.70       20.67     14.94 o 
   1   7  18      152.57      126.09     39.87 o 
   2   7  18      170.20      142.70     27.74 o 
   3   7  18       13.89        8.20     14.53 o 
   4   7  18       33.62       22.70     15.68 o 
  -2   8  18       23.36       14.46     15.82 o 
  -1   8  18       96.06       60.37     41.89 o 
   0   8  18       15.47        9.02      7.76 o 
   1   8  18       14.73       10.19     11.66 o 
   2   8  18       52.05       26.45     24.55 o 
  -5   0  19     1265.88     1590.25     74.22 o 
  -3   0  19        2.00        9.79     10.77 o 
  -1   0  19       97.80       63.70     40.82 o 
   1   0  19      702.26      717.85     72.84 o 
   3   0  19      949.44     1032.32     96.68 o 
   5   0  19      570.15      564.96     90.59 o 
  -6   1  19       19.08       14.72      7.33 o 
  -5   1  19       64.31       42.80     18.19 o 
  -4   1  19       22.95       25.33     10.44 o 
  -3   1  19       48.39       34.72     16.18 o 
  -2   1  19      158.18      119.53     57.20 o 
  -1   1  19     1034.86     1113.89     55.60 o 
   0   1  19       16.87       12.27     12.12 o 
   1   1  19      221.38      239.32     29.62 o 
   2   1  19        1.12        6.97      7.55 o 
   3   1  19      246.83      235.25     30.90 o 
   4   1  19        9.85        1.16     12.77 o 
   5   1  19     1110.63     1182.95     85.46 o 
   6   1  19       16.51       18.24     14.25 o 
  -6   2  19       20.55       18.50     14.94 o 
  -5   2  19      247.72      223.40     47.29 o 
  -4   2  19      152.25      147.51     25.07 o 
  -3   2  19       73.52       36.69     24.86 o 
  -2   2  19        7.48       12.03     13.18 o 
  -1   2  19       38.30       33.57     17.44 o 
   0   2  19      214.35      225.97     28.70 o 
   1   2  19      174.78      154.96     15.99 o 
   2   2  19      174.30      185.04     23.27 o 
   3   2  19      173.74      132.38     22.84 o 
   4   2  19      497.67      544.79     65.28 o 
   5   2  19      160.24      171.57     27.44 o 
   6   2  19      390.59      351.54     48.93 o 
  -5   3  19        2.94        7.90      8.82 o 
  -4   3  19      295.51      288.49     44.70 o 
  -3   3  19        7.97        5.95      7.74 o 
  -2   3  19      100.00       72.66     37.82 o 
  -1   3  19        1.34       -2.49     13.72 o 
   0   3  19       36.63       27.48     12.39 o 
   1   3  19       50.83       44.60     26.27 o 
   2   3  19        0.21       14.61     15.57 o 
   3   3  19      209.88      206.83     23.99 o 
   4   3  19       31.10       34.88     22.62 o 
   5   3  19       17.02       12.88     14.27 o 
  -5   4  19       98.08       70.15     36.13 o 
  -4   4  19       64.41       40.30     16.07 o 
  -3   4  19      301.70      323.71     47.01 o 
  -2   4  19       59.35       59.12     27.56 o 
  -1   4  19       19.71       10.76     11.75 o 
   0   4  19      195.83      159.88     33.30 o 
   1   4  19      191.98      151.49     70.68 o 
   2   4  19       52.35       45.39     22.17 o 
   3   4  19       77.58       76.23     42.15 o 
   4   4  19       24.12       13.63     13.37 o 
   5   4  19       62.38       50.14     29.78 o 
  -4   5  19       20.64       11.26     14.54 o 
  -3   5  19       12.07        9.79      8.00 o 
  -2   5  19        0.16        6.49     11.29 o 
  -1   5  19      267.80      257.02     33.27 o 
   0   5  19       91.65       84.50     45.04 o 
   1   5  19      517.78      496.91     42.88 o 
   2   5  19       18.27       18.65     14.46 o 
   3   5  19       42.68       36.16     21.84 o 
   4   5  19       16.17       12.90     16.51 o 
  -3   6  19       52.17       33.71     58.48 o 
  -2   6  19       86.92       59.95     26.50 o 
  -1   6  19       12.34        8.09     13.18 o 
   0   6  19       66.63       41.90     28.43 o 
   1   6  19      364.54      357.88     38.06 o 
   2   6  19       18.39       14.88     13.41 o 
   3   6  19        0.63        6.89     13.36 o 
  -1   7  19       21.88       26.25     17.15 o 
   0   7  19      137.86       74.20     70.58 o 
   1   7  19       21.89       26.48     37.07 o 
  -4   0  20      106.28      107.61     35.12 o 
  -2   0  20      440.97      494.38     65.16 o 
   0   0  20      473.65      477.23     53.82 o 
   2   0  20      962.34     1040.16    109.11 o 
   4   0  20       83.64       74.50     52.59 o 
  -5   1  20       15.59       23.68     13.59 o 
  -4   1  20        3.80        6.10      8.82 o 
  -3   1  20       23.11       21.66     17.41 o 
  -2   1  20        9.77       11.27     11.91 o 
  -1   1  20       11.31        7.67      7.85 o 
   0   1  20        0.03       -3.74     12.82 o 
   1   1  20       33.74       24.91     17.78 o 
   2   1  20      142.89      151.99     45.21 o 
   3   1  20      138.70      104.21     61.22 o 
   4   1  20       71.57       30.42     22.35 o 
   5   1  20       90.14       72.82     32.36 o 
  -4   2  20       55.72       32.97     20.72 o 
  -3   2  20        0.94        4.62      9.39 o 
  -2   2  20       45.85       29.56     24.17 o 
  -1   2  20      335.17      395.24     35.90 o 
   0   2  20       41.40       29.93     15.05 o 
   1   2  20      680.69      740.76     55.95 o 
   2   2  20       99.45       91.55     48.99 o 
   3   2  20       97.73       88.70     40.69 o 
   4   2  20       14.50       12.99     17.43 o 
  -4   3  20        0.00        9.85     10.80 o 
  -3   3  20        3.44        8.73      7.75 o 
  -2   3  20       51.05       28.09     21.73 o 
  -1   3  20        4.57       11.03     21.18 o 
   0   3  20        0.01        3.75      7.00 o 
   1   3  20        0.41        4.11      9.79 o 
   2   3  20        6.35        5.63     11.21 o 
   3   3  20       96.19       80.88     30.39 o 
   4   3  20       16.95       18.61     17.75 o 
  -3   4  20       17.58        9.00     12.28 o 
  -2   4  20       11.65       19.24     15.58 o 
  -1   4  20       39.57       26.05     25.64 o 
   0   4  20      100.09       89.37     33.74 o 
   1   4  20       51.95       35.16     15.50 o 
   2   4  20       43.55       34.56     23.63 o 
   3   4  20       86.82       64.24     47.08 o 
  -2   5  20      323.67      315.33     39.20 o 
  -1   5  20       16.36       22.64     15.18 o 
   0   5  20       23.81       25.90     19.98 o 
   1   5  20      224.77      232.37     50.50 o 
   2   5  20        2.93        6.57     12.59 o 
  -3   0  21      474.34      462.44     67.69 o 
  -1   0  21      335.74      372.67     79.46 o 
   1   0  21      442.11      512.17     68.52 o 
   3   0  21       12.91       11.00     25.63 o 
  -3   1  21        0.86        9.06     14.65 o 
  -2   1  21        8.58       11.64     12.71 o 
  -1   1  21      228.74      202.59     26.60 o 
   0   1  21       76.46       59.81     31.06 o 
   1   1  21       10.75       10.49     10.03 o 
   2   1  21      136.28       89.81     54.54 o 
   3   1  21       92.62       81.02     47.01 o 
  -2   2  21       73.74       64.85     44.38 o 
  -1   2  21        3.31       10.11     10.20 o 
   0   2  21      233.73      247.73     31.46 o 
   1   2  21      151.92      142.42     24.04 o 
   2   2  21      125.17      147.77     53.39 o 
  -1   3  21       86.76       70.79     38.81 o 
   0   3  21       95.92       75.33     38.77 o 
   1   3  21       22.60       15.42     11.85 o 
                                                 
